# Supplementary material for: Genetic and chromatin regulation of Pvt1 monoallelic expression
Source: Cell Rep. Author manuscript; Available in PMC 2026 Jan 25. (PMC12832107; doi:10.1016/j.celrep.2025.116554)
Supplement: 2 [file NIHMS2125830-supplement-2.csv]

	ar_cutoff	ME_cutoff	rme_gene_count	rme_genes
1	0.2	0.9	590	Mid2, Ddx3x, Fmr1, Dlg3, Cfp, Uxt, Ocrl, Akr1b1, Slc1a5, Grik3, Bcap31, Il17ra, Cd36, Cp, Clcn5, Apoa2, Ampd3, Pgrmc1, Pola1, Ubc, Rps18, Rpl10, Lpo, Elk1, Cacybp, Mtmr1, Hmgb3, Pdzd11, Pls3, Lamp2, Aldoc, Rpl19, Kpna2, Ywhah, Gdpd2, Slc6a8, L3hypdh, Mdm2, Lyrm7, Sumo2, Slc25a19, Cetn3, Psmb5, Lynx1, Ap2m1, Mospd1, Fhl1, Marchf5, Esx1, C1qtnf12, Mapk8ip3, Snrpc, Gm8615, Maoa, Fundc1, Gk, Maged1, …
2	0.2	0.8	736	Scml2, Tfe3, Mid2, Mcts1, Rpl13, Ddx3x, Fmr1, Pxmp4, Dlg3, Cfp, Uxt, Ocrl, Akr1b1, Ltbp1, Slc1a5, Fam50a, Emd, Grik3, Idh3g, Bcap31, Il17ra, Cd36, Dll3, Cp, Ikbkg, Clcn5, Apoa2, Ampd3, Pgrmc1, Pola1, Cers4, Ubc, Rps18, Rpl10, Lpo, Elk1, Tafazzin, Igf2bp1, Cacybp, Mtmr1, Hmgb3, Lage3, Ubl4a, Gdi1, Pdzd11, Pls3, Lamp2, Aldoc, Rpl19, Eya2, Cadps2, Kpna2, Ywhah, Gdpd2, Slc6a8, L3hypdh, Mdm2, Lyrm7, Z…
3	0.2	0.7	865	Scml2, Tfe3, Mid2, Mcts1, Rpl13, Ddx3x, Fmr1, Pxmp4, Dlg3, Araf, Cfp, Uxt, Ocrl, Fkbp10, Akr1b1, Ltbp1, Slc1a5, Uba1, Fam50a, Emd, Grik3, Gria3, Idh3g, Bcap31, Il17ra, Cd36, Hmgn2, Dll3, Cp, Cacna1b, Ikbkg, Clcn5, Apoa2, Ampd3, Ggt5, Pgrmc1, Pola1, Id3, Cers4, Ubc, Rps18, Rpl10, Lpo, Elk1, Tafazzin, Tnfrsf22, Igf2bp1, Cacybp, Galns, Mtmr1, Hmgb3, Lage3, Ubl4a, Gdi1, Pdzd11, Pls3, Nkap, Lamp2, Ald…
4	0.2	0.6	1004	Scml2, Tfe3, Mid2, Tpd52l1, Mcts1, Septin1, Rpl13, Ddx3x, Fmr1, Pxmp4, Dlg3, Mfsd10, Araf, Cfp, Uxt, Ocrl, Fkbp10, Akr1b1, Ltbp1, Slc1a5, Uba1, Spa17, Fam50a, Emd, Grik3, Gria3, Idh3g, Bcap31, Il17ra, Cd36, Hmgn2, Dll3, Rnf215, Cp, Cacna1b, Ikbkg, Eno2, Clcn5, Nid1, Apoa2, Ampd3, Ggt5, Pgrmc1, Pola1, Id3, Cers4, Ubc, Rps18, Rpl10, Dynll1, Lpo, Elk1, Tafazzin, Tnfrsf22, Igf2bp1, Cacybp, Galns, Mtm…
5	0.2	0.5	1194	Scml2, Tfe3, Mid2, Tpd52l1, Mcts1, Septin1, Loxl3, Rpl13, Ddx3x, Fmr1, Pxmp4, Dlg3, Mmp14, Snapin, Mfsd10, Araf, Cfp, Uxt, Ocrl, Fkbp10, Akr1b1, Ltbp1, Slc1a5, Uba1, Spa17, Fam50a, Emd, Grik3, Gria3, Idh3g, Bcap31, Il17ra, Cd36, Hmgn2, Dll3, Med29, Rnf215, Cp, Syce2, Cavin1, Cacna1b, Trmt10a, Ikbkg, Eno2, Clcn5, Hspb1, Nid1, Apoa2, Ampd3, Ggt5, Pgrmc1, Pola1, Mettl1, Cnp, Id3, Cers4, Ubc, Rps18, …
6	0.2	0.4	1410	Scml2, Tfe3, Mid2, Tpd52l1, Mcts1, Septin1, Loxl3, Rpl13, Ddx3x, Fmr1, Pxmp4, Dlg3, Mmp14, Snapin, Mfsd10, Araf, Cfp, Uxt, Ocrl, Slc19a1, Fkbp10, Akr1b1, Ltbp1, Slc1a5, Uba1, Spa17, Fam50a, Emd, Grik3, Gria3, Idh3g, Bcap31, Il17ra, Cd36, Hmgn2, Fkbp11, Dll3, Med29, Rnf215, Sec14l2, Cp, Syce2, Grm3, Gstm7, Cavin1, Cacna1b, Trmt10a, Ikbkg, Eno2, Clcn5, Sgce, Hspb1, Nid1, Apoa2, Ampd3, Bloc1s6, Fbli…
7	0.2	0.3	1746	Scml2, Tfe3, Mid2, Tpd52l1, Mcts1, Septin1, Loxl3, Rpl13, Ddx3x, Fmr1, Pxmp4, Dlg3, Top1mt, Gm38393, Mmp14, Snapin, Mfsd10, Col6a1, Araf, Cfp, Uxt, Ocrl, Slc19a1, Fkbp10, Akr1b1, Akt1, Ltbp1, Slc1a5, Uba1, Spa17, Fam50a, Emd, Grik3, Gria3, Idh3g, Bcap31, Peg3, Med6, Btbd6, Il17ra, Cd36, Hmgn2, Fkbp11, Dll3, Med29, Fosb, Rnf215, Sec14l2, Cp, Calb2, Syce2, Grm3, Gstm5, Gstm7, Cavin1, Cacna1b, Trmt1…
8	0.2	0.2	2075	Scml2, Tfe3, Mid2, Tpd52l1, Mcts1, Septin1, Gm2a, Loxl3, Rpl13, Ddx3x, Fmr1, Pxmp4, Dlg3, Mmp11, Top1mt, Hoxa10, Gm38393, Mmp14, Snapin, Mfsd10, Col6a1, Araf, Cfp, Uxt, Ocrl, Calm1, Col18a1, Slc19a1, Pax9, Fkbp10, Akr1b1, Akt1, Ltbp1, Slc1a5, Uba1, Spa17, Fam50a, Emd, Grik3, Gria3, Idh3g, Bcap31, Rhoc, Peg3, Ncan, Med6, Btbd6, Nudt14, Epdr1, Il17ra, Cd36, Hmgn2, Fkbp11, Fcgrt, Dll3, Med29, Fosb, …
9	0.2	0.1	2662	Scml2, Tfe3, Pih1d2, Mid2, Hddc2, Tpd52l1, Comt, Mcts1, Septin1, C1d, Gm2a, Hoxb6, Loxl3, Rpl13, Tcf7, Ddx3x, Fmr1, Pxmp4, Dlg3, Mmp11, Top1mt, Hoxa10, Hoxa4, Gm38393, Mmp14, Snapin, Mfsd10, Col6a1, Araf, Cfp, Uxt, Ocrl, Calm1, Ramp2, Efnb2, Fndc5, Col18a1, Slc19a1, Pax9, Fkbp10, Akr1b1, Akt1, Rin2, Ltbp1, Slc1a5, Uba1, Spa17, Fam50a, Emd, Grik3, Gria3, Idh3g, Bcap31, Rhoc, Peg3, Ncan, Med6, Fkbp…
10	0.3	0.9	478	Mid2, Fmr1, Dlg3, Cfp, Ocrl, Clcn5, Apoa2, Ampd3, Pgrmc1, Pola1, Ubc, Rps18, Lpo, Elk1, Mtmr1, Hmgb3, Pdzd11, Pls3, Lamp2, Aldoc, Gdpd2, Slc6a8, Sumo2, Psmb5, Lynx1, Ap2m1, Mospd1, Fhl1, Esx1, Mapk8ip3, Snrpc, Gm8615, Maoa, Fundc1, Gk, Maged1, Tbl1x, Hsd17b10, Fam120c, Tsr2, Fgd1, Gnl3l, Maged2, Apex2, Tro, Sat1, Acot9, Prdx4, Rps26, Chm, Phf6, Hprt1, Arhgef9, Rps6ka6, Tmem47, Prps2, Xiap, Uimc1,…
11	0.3	0.8	565	Scml2, Tfe3, Mid2, Fmr1, Dlg3, Cfp, Uxt, Ocrl, Fam50a, Emd, Grik3, Idh3g, Bcap31, Cd36, Cp, Ikbkg, Clcn5, Apoa2, Ampd3, Pgrmc1, Pola1, Ubc, Rps18, Lpo, Elk1, Tafazzin, Mtmr1, Hmgb3, Lage3, Ubl4a, Gdi1, Pdzd11, Pls3, Lamp2, Aldoc, Kpna2, Gdpd2, Slc6a8, L3hypdh, Sumo2, Psmb5, Lynx1, Ap2m1, Mospd1, Fhl1, Esx1, C1qtnf12, Mapk8ip3, Snrpc, Gm8615, Maoa, Fundc1, Gk, Maged1, Tbl1x, Hsd17b10, Huwe1, Fam12…
12	0.3	0.7	639	Scml2, Tfe3, Mid2, Mcts1, Fmr1, Dlg3, Araf, Cfp, Uxt, Ocrl, Slc1a5, Uba1, Fam50a, Emd, Grik3, Gria3, Idh3g, Bcap31, Cd36, Cp, Ikbkg, Clcn5, Apoa2, Ampd3, Pgrmc1, Pola1, Ubc, Rps18, Rpl10, Lpo, Elk1, Tafazzin, Igf2bp1, Cacybp, Mtmr1, Hmgb3, Lage3, Ubl4a, Gdi1, Pdzd11, Pls3, Nkap, Lamp2, Aldoc, Kpna2, Gdpd2, Slc6a8, L3hypdh, Sumo2, Cap2, Psmb5, Lynx1, Tagln3, Ap2m1, Mospd1, Fhl1, Esx1, C1qtnf12, Ma…
13	0.3	0.6	699	Scml2, Tfe3, Mid2, Mcts1, Ddx3x, Fmr1, Dlg3, Araf, Cfp, Uxt, Ocrl, Slc1a5, Uba1, Fam50a, Emd, Grik3, Gria3, Idh3g, Bcap31, Il17ra, Cd36, Cp, Ikbkg, Clcn5, Apoa2, Ampd3, Pgrmc1, Pola1, Cers4, Ubc, Rps18, Rpl10, Lpo, Elk1, Tafazzin, Igf2bp1, Cacybp, Mtmr1, Hmgb3, Lage3, Ubl4a, Gdi1, Pdzd11, Pls3, Nkap, Lamp2, Aldoc, Eya2, Cadps2, Kpna2, Gdpd2, Slc6a8, L3hypdh, Mdm2, Sumo2, Cap2, Emb, Fyb1, Psmb5, L…
14	0.3	0.5	799	Scml2, Tfe3, Mid2, Mcts1, Ddx3x, Fmr1, Dlg3, Mfsd10, Araf, Cfp, Uxt, Ocrl, Fkbp10, Ltbp1, Slc1a5, Uba1, Fam50a, Emd, Grik3, Gria3, Idh3g, Bcap31, Il17ra, Cd36, Dll3, Cp, Ikbkg, Clcn5, Nid1, Apoa2, Ampd3, Pgrmc1, Pola1, Cers4, Ubc, Rps18, Rpl10, Lpo, Elk1, Apobec3, Tafazzin, Igf2bp1, Cacybp, Mtmr1, Hmgb3, Lage3, Ubl4a, Gdi1, Pdzd11, Pls3, Nkap, Lamp2, Nt5c3b, Aldoc, Eya2, Cadps2, Anxa6, Kpna2, Ywh…
15	0.3	0.4	935	Scml2, Tfe3, Mid2, Mcts1, Ddx3x, Fmr1, Dlg3, Mmp14, Mfsd10, Araf, Cfp, Uxt, Ocrl, Fkbp10, Ltbp1, Slc1a5, Uba1, Fam50a, Emd, Grik3, Gria3, Idh3g, Bcap31, Il17ra, Cd36, Dll3, Cp, Ikbkg, Clcn5, Sgce, Nid1, Apoa2, Ampd3, Pgrmc1, Pola1, Cnp, Cpt1c, Id3, Cers4, Ubc, Rps18, Rpl10, Lpo, Elk1, Apobec3, Tafazzin, Tnfrsf22, Igf2bp1, Cacybp, Mtmr1, Hmgb3, Lage3, Ubl4a, Gdi1, Lpl, Pdzd11, Pls3, Nkap, Lamp2, N…
16	0.3	0.3	1103	Scml2, Tfe3, Mid2, Mcts1, Ddx3x, Fmr1, Pxmp4, Dlg3, Gm38393, Mmp14, Mfsd10, Araf, Cfp, Uxt, Ocrl, Fkbp10, Ltbp1, Slc1a5, Uba1, Spa17, Fam50a, Emd, Grik3, Gria3, Idh3g, Bcap31, Peg3, Il17ra, Cd36, Fkbp11, Dll3, Cp, Syce2, Gstm5, Cavin1, Ikbkg, Eno2, Clcn5, Sgce, Hspb1, Cd44, Nid1, Apoa2, Ampd3, Ggt5, Pgrmc1, Pola1, Cnp, Cpt1c, Id3, Cers4, Ubc, Rps18, Rpl10, Lpo, Elk1, Apobec3, Tafazzin, Tnfrsf22, …
17	0.3	0.2	1290	Scml2, Tfe3, Mid2, Tpd52l1, Mcts1, Septin1, Loxl3, Ddx3x, Fmr1, Pxmp4, Dlg3, Top1mt, Hoxa10, Gm38393, Mmp14, Mfsd10, Araf, Cfp, Uxt, Ocrl, Fkbp10, Ltbp1, Slc1a5, Uba1, Spa17, Fam50a, Emd, Grik3, Gria3, Idh3g, Bcap31, Peg3, Epdr1, Il17ra, Cd36, Fkbp11, Dll3, Fosb, Sec14l2, Cp, Calb2, Syce2, Grm3, Fancl, Gstm5, Cavin1, Ikbkg, Eno2, Clcn5, Sgce, Hspb1, Cd44, Nid1, Apoa2, Ampd3, Sqor, Fblim1, Ggt5, P…
18	0.3	0.1	1624	Scml2, Tfe3, Mid2, Tpd52l1, Comt, Mcts1, Septin1, C1d, Gm2a, Hoxb6, Loxl3, Ddx3x, Fmr1, Pxmp4, Dlg3, Mmp11, Top1mt, Hoxa10, Hoxa4, Gm38393, Mmp14, Mfsd10, Col6a1, Araf, Cfp, Uxt, Ocrl, Col18a1, Slc19a1, Fkbp10, Ltbp1, Slc1a5, Uba1, Spa17, Fam50a, Emd, Grik3, Gria3, Idh3g, Bcap31, Peg3, Ncan, Fkbp7, Btbd6, Epdr1, Il17ra, Cd36, Sri, Fkbp11, Fcgrt, Dll3, Fosb, Sec14l2, Cp, Calb2, Syce2, Nqo1, Grm3, …
19	0.4	0.9	393	Mid2, Fmr1, Dlg3, Ocrl, Clcn5, Apoa2, Pgrmc1, Pola1, Rps18, Lpo, Mtmr1, Hmgb3, Pdzd11, Pls3, Lamp2, Gdpd2, Slc6a8, Sumo2, Psmb5, Mospd1, Fhl1, Esx1, Gm8615, Maoa, Fundc1, Gk, Maged1, Tbl1x, Fam120c, Tsr2, Fgd1, Gnl3l, Maged2, Apex2, Tro, Sat1, Acot9, Prdx4, Phf6, Hprt1, Arhgef9, Rps6ka6, Tmem47, Prps2, Xiap, Creb3, Gm5578, Pagr1a, Cask, Slc25a14, Rbmx2, Enox2, Gpc4, Rbmx, Ccdc120, Dynlt3, Aff2, F…
20	0.4	0.8	465	Scml2, Mid2, Fmr1, Dlg3, Cfp, Ocrl, Fam50a, Bcap31, Ikbkg, Clcn5, Apoa2, Pgrmc1, Pola1, Rps18, Lpo, Elk1, Mtmr1, Hmgb3, Pdzd11, Pls3, Lamp2, Gdpd2, Slc6a8, Sumo2, Psmb5, Ap2m1, Mospd1, Fhl1, Esx1, Gm8615, Maoa, Fundc1, Gk, Maged1, Tbl1x, Hsd17b10, Huwe1, Fam120c, Tsr2, Fgd1, Gnl3l, Maged2, Apex2, Tro, Sat1, Acot9, Prdx4, Chm, Phf6, Hprt1, Arhgef9, Rps6ka6, Tmem47, Prps2, Xiap, Creb3, Gm5578, Pagr…
21	0.4	0.7	536	Scml2, Tfe3, Mid2, Fmr1, Dlg3, Araf, Cfp, Uxt, Ocrl, Uba1, Fam50a, Emd, Gria3, Idh3g, Bcap31, Ikbkg, Clcn5, Apoa2, Pgrmc1, Pola1, Rps18, Rpl10, Lpo, Elk1, Tafazzin, Mtmr1, Hmgb3, Lage3, Ubl4a, Gdi1, Pdzd11, Pls3, Nkap, Lamp2, Gdpd2, Slc6a8, Sumo2, Psmb5, Ap2m1, Mospd1, Fhl1, Esx1, Mapk8ip3, Gm8615, Maoa, Fundc1, Gk, Maged1, Tbl1x, Hsd17b10, Huwe1, Fam120c, Tsr2, Fgd1, Gnl3l, Maged2, Apex2, Tro, S…
22	0.4	0.6	586	Scml2, Tfe3, Mid2, Ddx3x, Fmr1, Dlg3, Araf, Cfp, Uxt, Ocrl, Uba1, Fam50a, Emd, Gria3, Idh3g, Bcap31, Ikbkg, Clcn5, Apoa2, Pgrmc1, Pola1, Rps18, Rpl10, Lpo, Elk1, Tafazzin, Igf2bp1, Mtmr1, Hmgb3, Lage3, Ubl4a, Gdi1, Pdzd11, Pls3, Nkap, Lamp2, Gdpd2, Slc6a8, Sumo2, Cap2, Psmb5, Lynx1, Tagln3, Ap2m1, Mospd1, Fhl1, Esx1, Mapk8ip3, Gm8615, Maoa, Fundc1, Gk, Maged1, Tbl1x, Hsd17b10, Huwe1, Fam120c, Tsr…
23	0.4	0.5	632	Scml2, Tfe3, Mid2, Ddx3x, Fmr1, Dlg3, Mfsd10, Araf, Cfp, Uxt, Ocrl, Uba1, Fam50a, Emd, Gria3, Idh3g, Bcap31, Ikbkg, Clcn5, Apoa2, Pgrmc1, Pola1, Rps18, Rpl10, Lpo, Elk1, Tafazzin, Igf2bp1, Mtmr1, Hmgb3, Lage3, Ubl4a, Gdi1, Pdzd11, Pls3, Nkap, Lamp2, Aldoc, Anxa6, Gdpd2, Slc6a8, Pttg1, Sumo2, Cap2, Emb, Prxl2a, Psmb5, Lynx1, Tagln3, Ap2m1, Mospd1, Fhl1, Esx1, C1qtnf12, Mapk8ip3, Snrpc, X2700062C07…
24	0.4	0.4	721	Scml2, Tfe3, Mid2, Mcts1, Ddx3x, Fmr1, Dlg3, Mfsd10, Araf, Cfp, Uxt, Ocrl, Uba1, Fam50a, Emd, Grik3, Gria3, Idh3g, Bcap31, Ikbkg, Clcn5, Apoa2, Pgrmc1, Pola1, Cers4, Rps18, Rpl10, Lpo, Elk1, Apobec3, Tafazzin, Igf2bp1, Mtmr1, Hmgb3, Lage3, Ubl4a, Gdi1, Pdzd11, Pls3, Nkap, Lamp2, Nt5c3b, Aldoc, Anxa6, Gdpd2, Slc6a8, Tcp11l2, Pttg1, Sumo2, Cap2, Emb, Prxl2a, Rgcc, Psmb5, Lynx1, Tagln3, Pmm2, Klhl22…
25	0.4	0.3	863	Scml2, Tfe3, Mid2, Mcts1, Ddx3x, Fmr1, Dlg3, Gm38393, Mmp14, Mfsd10, Araf, Cfp, Uxt, Ocrl, Fkbp10, Uba1, Fam50a, Emd, Grik3, Gria3, Idh3g, Bcap31, Peg3, Il17ra, Cd36, Gstm5, Ikbkg, Clcn5, Sgce, Hspb1, Nid1, Apoa2, Pgrmc1, Pola1, Cnp, Cpt1c, Cers4, Rps18, Rpl10, Lpo, Elk1, Apobec3, Tafazzin, Tnfrsf22, Igf2bp1, Slc25a13, Mtmr1, Hmgb3, Lage3, Ubl4a, Gdi1, Lpl, Pdzd11, Pls3, Nkap, Lamp2, Nt5c3b, Aldo…
26	0.4	0.2	999	Scml2, Tfe3, Mid2, Mcts1, Ddx3x, Fmr1, Dlg3, Gm38393, Mmp14, Mfsd10, Araf, Cfp, Uxt, Ocrl, Fkbp10, Uba1, Fam50a, Emd, Grik3, Gria3, Idh3g, Bcap31, Peg3, Epdr1, Il17ra, Cd36, Fosb, Sec14l2, Cp, Syce2, Grm3, Fancl, Gstm5, Ikbkg, Eno2, Clcn5, Sgce, Hspb1, Cd44, Nid1, Apoa2, Ampd3, Pgrmc1, Pola1, Cnp, Cpt1c, Cers4, Rps18, Rpl10, Lpo, Elk1, Apobec3, Tafazzin, Tnfrsf22, Igf2bp1, Nol3, Slc25a13, Casd1, …
27	0.4	0.1	1256	Scml2, Tfe3, Mid2, Mcts1, C1d, Ddx3x, Fmr1, Dlg3, Mmp11, Top1mt, Hoxa10, Gm38393, Mmp14, Mfsd10, Araf, Cfp, Uxt, Ocrl, Slc19a1, Fkbp10, Ltbp1, Slc1a5, Uba1, Fam50a, Emd, Grik3, Gria3, Idh3g, Bcap31, Peg3, Ncan, Epdr1, Il17ra, Cd36, Sri, Fkbp11, Fcgrt, Dll3, Fosb, Sec14l2, Cp, Calb2, Syce2, Grm3, Fancl, Gstm5, Cavin1, Ikbkg, Eno2, Clcn5, Sgce, Hspb1, Cd44, Nid1, Apoa2, Ampd3, Sqor, Ggt5, Pgrmc1, A…
28	0.5	0.9	0
29	0.5	0.8	0
30	0.5	0.7	0
31	0.5	0.6	0
32	0.5	0.5	0
33	0.5	0.4	0
34	0.5	0.3	0
35	0.5	0.2	0
36	0.5	0.1	0
