# Supplementary material for: Genetic and chromatin regulation of Pvt1 monoallelic expression
Source: Cell Rep. Author manuscript; Available in PMC 2026 Jan 25. (PMC12832107; doi:10.1016/j.celrep.2025.116554)
Supplement: 3 [file NIHMS2125830-supplement-3.csv]

gene	groups
A130010J15Rik	Expressed.genes.TPM...5
A230020J21Rik	Expressed.genes.TPM...5
A230057D06Rik	Expressed.genes.TPM...5
A230072C01Rik	Monoallelic.Expressed.Genes, Expressed.genes.TPM...5
A2m	aRME, aME.w.o.imprinted.genes, aME.genes, Monoallelic.Expressed.Genes, Expressed.genes.TPM...5
A330076H08Rik	aME.w.o.imprinted.genes, aME.genes, Monoallelic.Expressed.Genes, Expressed.genes.TPM...5
A430005L14Rik	Expressed.genes.TPM...5
A430033K04Rik	Expressed.genes.TPM...5
A430103D13Rik	Expressed.genes.TPM...5
A630089N07Rik	Expressed.genes.TPM...5
A730017L22Rik	aME.w.o.imprinted.genes, aME.genes, Monoallelic.Expressed.Genes, Expressed.genes.TPM...5
A730035I17Rik	Expressed.genes.TPM...5
A730056A06Rik	Expressed.genes.TPM...5
A730063M14Rik	Expressed.genes.TPM...5
A830082K12Rik	Expressed.genes.TPM...5
A930003A15Rik	Expressed.genes.TPM...5
A930004D18Rik	Expressed.genes.TPM...5
A930005H10Rik	Expressed.genes.TPM...5
A930024E05Rik	Expressed.genes.TPM...5
AA465934	aME.w.o.imprinted.genes, aME.genes, Monoallelic.Expressed.Genes, Expressed.genes.TPM...5
AI480526	Expressed.genes.TPM...5
AI506816	aME.w.o.imprinted.genes, aME.genes, Monoallelic.Expressed.Genes, Expressed.genes.TPM...5
AI597479	Expressed.genes.TPM...5
AI837181	Expressed.genes.TPM...5
AI987944	Expressed.genes.TPM...5
AU020206	Expressed.genes.TPM...5
AU022252	Expressed.genes.TPM...5
AU040320	Expressed.genes.TPM...5
AW011738	Expressed.genes.TPM...5
AW047730	aRME, aME.w.o.imprinted.genes, aME.genes, Monoallelic.Expressed.Genes, Expressed.genes.TPM...5
AW146154	Expressed.genes.TPM...5
AW209491	Expressed.genes.TPM...5
AW554918	Expressed.genes.TPM...5
Aaas	Expressed.genes.TPM...5
Aacs	Expressed.genes.TPM...5
Aagab	Expressed.genes.TPM...5
Aak1	Expressed.genes.TPM...5
Aamdc	Expressed.genes.TPM...5
Aamp	Expressed.genes.TPM...5
Aar2	Expressed.genes.TPM...5
Aard	aRME, aME.w.o.imprinted.genes, aME.genes, Monoallelic.Expressed.Genes, Expressed.genes.TPM...5
Aars1	Expressed.genes.TPM...5
Aars2	Expressed.genes.TPM...5
Aarsd1	Expressed.genes.TPM...5
Aasdh	Expressed.genes.TPM...5
Aasdhppt	Expressed.genes.TPM...5
Aatf	Expressed.genes.TPM...5
Aatk	Expressed.genes.TPM...5
Abat	Expressed.genes.TPM...5
Abca1	Expressed.genes.TPM...5
Abca2	Expressed.genes.TPM...5
Abca3	Expressed.genes.TPM...5
Abcb10	Expressed.genes.TPM...5
Abcb1b	Expressed.genes.TPM...5
Abcb6	Expressed.genes.TPM...5
Abcb7	Monoallelic.Expressed.Genes, Expressed.genes.TPM...5
Abcb8	Expressed.genes.TPM...5
Abcc1	Expressed.genes.TPM...5
Abcc10	Expressed.genes.TPM...5
Abcc12	Expressed.genes.TPM...5
Abcc4	Expressed.genes.TPM...5
Abcc5	Expressed.genes.TPM...5
Abcd3	Expressed.genes.TPM...5
Abcd4	Expressed.genes.TPM...5
Abce1	Expressed.genes.TPM...5
Abcf1	Expressed.genes.TPM...5
Abcf2	Expressed.genes.TPM...5
Abcf3	Expressed.genes.TPM...5
Abcg2	Expressed.genes.TPM...5
Abhd1	Expressed.genes.TPM...5
Abhd10	Expressed.genes.TPM...5
Abhd11	Expressed.genes.TPM...5
Abhd12	Expressed.genes.TPM...5
Abhd13	Expressed.genes.TPM...5
Abhd14a	Expressed.genes.TPM...5
Abhd16a	Expressed.genes.TPM...5
Abhd17a	Expressed.genes.TPM...5
Abhd17b	Expressed.genes.TPM...5
Abhd17c	Expressed.genes.TPM...5
Abhd18	Expressed.genes.TPM...5
Abhd2	Expressed.genes.TPM...5
Abhd4	Expressed.genes.TPM...5
Abhd5	Expressed.genes.TPM...5
Abhd6	Expressed.genes.TPM...5
Abhd8	Expressed.genes.TPM...5
Abi1	Expressed.genes.TPM...5
Abi2	Expressed.genes.TPM...5
Abitram	Expressed.genes.TPM...5
Abl2	Expressed.genes.TPM...5
Ablim1	Expressed.genes.TPM...5
Abr	Expressed.genes.TPM...5
Abracl	Expressed.genes.TPM...5
Abraxas1	Expressed.genes.TPM...5
Abraxas2	Expressed.genes.TPM...5
Abtb1	Expressed.genes.TPM...5
Abtb2	Expressed.genes.TPM...5
Abtb3	Expressed.genes.TPM...5
Acaa1a	Expressed.genes.TPM...5
Acaa2	Expressed.genes.TPM...5
Acaca	Expressed.genes.TPM...5
Acad10	Expressed.genes.TPM...5
Acad11	Expressed.genes.TPM...5
Acad12	Expressed.genes.TPM...5
Acad9	Expressed.genes.TPM...5
Acadl	Expressed.genes.TPM...5
Acadm	Expressed.genes.TPM...5
Acads	Expressed.genes.TPM...5
Acadsb	Expressed.genes.TPM...5
Acadvl	Expressed.genes.TPM...5
Acap2	Expressed.genes.TPM...5
Acap3	Expressed.genes.TPM...5
Acat1	Expressed.genes.TPM...5
Acat2	Expressed.genes.TPM...5
Acat3	Expressed.genes.TPM...5
Acbd3	Expressed.genes.TPM...5
Acbd4	Expressed.genes.TPM...5
Acbd5	Expressed.genes.TPM...5
Acbd6	Expressed.genes.TPM...5
Accs	aRME, aME.w.o.imprinted.genes, aME.genes, Monoallelic.Expressed.Genes, Expressed.genes.TPM...5
Acd	Expressed.genes.TPM...5
Acer3	Expressed.genes.TPM...5
Acin1	Expressed.genes.TPM...5
Ackr3	Expressed.genes.TPM...5
Ackr4	Expressed.genes.TPM...5
Acly	Expressed.genes.TPM...5
Aco1	Expressed.genes.TPM...5
Aco2	Expressed.genes.TPM...5
Acot1	Expressed.genes.TPM...5
Acot11	Expressed.genes.TPM...5
Acot13	Expressed.genes.TPM...5
Acot2	Expressed.genes.TPM...5
Acot8	Expressed.genes.TPM...5
Acot9	Monoallelic.Expressed.Genes, Expressed.genes.TPM...5
Acox1	Expressed.genes.TPM...5
Acox3	Expressed.genes.TPM...5
Acp1	Expressed.genes.TPM...5
Acp2	Expressed.genes.TPM...5
Acp6	Expressed.genes.TPM...5
Acrbp	Expressed.genes.TPM...5
Acsbg1	Expressed.genes.TPM...5
Acsf2	Expressed.genes.TPM...5
Acsf3	Expressed.genes.TPM...5
Acsl1	Expressed.genes.TPM...5
Acsl3	Expressed.genes.TPM...5
Acsl4	Monoallelic.Expressed.Genes, Expressed.genes.TPM...5
Acsl5	Expressed.genes.TPM...5
Acsl6	Expressed.genes.TPM...5
Acss1	aME.w.o.imprinted.genes, aME.genes, Monoallelic.Expressed.Genes, Expressed.genes.TPM...5
Acss2	Expressed.genes.TPM...5
Actb	Expressed.genes.TPM...5
Actg.ps1	aME.w.o.imprinted.genes, aME.genes, Monoallelic.Expressed.Genes, Expressed.genes.TPM...5
Actg1	Expressed.genes.TPM...5
Actl6a	Expressed.genes.TPM...5
Actmap	Expressed.genes.TPM...5
Actn1	Expressed.genes.TPM...5
Actn4	Expressed.genes.TPM...5
Actr10	Expressed.genes.TPM...5
Actr1a	Expressed.genes.TPM...5
Actr1b	Expressed.genes.TPM...5
Actr2	Expressed.genes.TPM...5
Actr3	Expressed.genes.TPM...5
Actr3.ps	aME.w.o.imprinted.genes, aME.genes, Monoallelic.Expressed.Genes, Expressed.genes.TPM...5
Actr3b	Expressed.genes.TPM...5
Actr5	Expressed.genes.TPM...5
Actr6	Expressed.genes.TPM...5
Actr8	Expressed.genes.TPM...5
Acvr1	Expressed.genes.TPM...5
Acvr2a	Expressed.genes.TPM...5
Acy1	Expressed.genes.TPM...5
Acy3	Expressed.genes.TPM...5
Acyp1	Expressed.genes.TPM...5
Acyp2	aRME, aME.w.o.imprinted.genes, aME.genes, Monoallelic.Expressed.Genes, Expressed.genes.TPM...5
Adam10	Expressed.genes.TPM...5
Adam12	Expressed.genes.TPM...5
Adam15	Expressed.genes.TPM...5
Adam17	Expressed.genes.TPM...5
Adam19	Expressed.genes.TPM...5
Adam22	Expressed.genes.TPM...5
Adam9	Expressed.genes.TPM...5
Adamts1	Expressed.genes.TPM...5
Adamts10	Expressed.genes.TPM...5
Adamts12	Expressed.genes.TPM...5
Adamts14	Expressed.genes.TPM...5
Adamts17	Expressed.genes.TPM...5
Adamts4	Expressed.genes.TPM...5
Adamts7	Expressed.genes.TPM...5
Adamts8	Expressed.genes.TPM...5
Adamts9	Expressed.genes.TPM...5
Adamtsl1	Expressed.genes.TPM...5
Adar	Expressed.genes.TPM...5
Adarb1	Expressed.genes.TPM...5
Adat1	Expressed.genes.TPM...5
Adat2	Expressed.genes.TPM...5
Adat3	Expressed.genes.TPM...5
Adck1	Expressed.genes.TPM...5
Adck2	Expressed.genes.TPM...5
Adck5	Expressed.genes.TPM...5
Adcy1	Expressed.genes.TPM...5
Adcy2	Expressed.genes.TPM...5
Adcy6	Expressed.genes.TPM...5
Adcyap1r1	Expressed.genes.TPM...5
Add1	Expressed.genes.TPM...5
Add2	aRME, aME.w.o.imprinted.genes, aME.genes, Monoallelic.Expressed.Genes, Expressed.genes.TPM...5
Adgra1	Expressed.genes.TPM...5
Adgra2	Expressed.genes.TPM...5
Adgra3	Expressed.genes.TPM...5
Adgrb1	Expressed.genes.TPM...5
Adgrb2	Expressed.genes.TPM...5
Adgrb3	Expressed.genes.TPM...5
Adgrg1	Expressed.genes.TPM...5
Adgrg6	Expressed.genes.TPM...5
Adgrl1	Expressed.genes.TPM...5
Adgrl2	Expressed.genes.TPM...5
Adgrl3	Expressed.genes.TPM...5
Adh5	Expressed.genes.TPM...5
Adhfe1	Expressed.genes.TPM...5
Adi1	Expressed.genes.TPM...5
Adipor1	Expressed.genes.TPM...5
Adipor2	Expressed.genes.TPM...5
Adissp	Expressed.genes.TPM...5
Adk	Expressed.genes.TPM...5
Adnp	Expressed.genes.TPM...5
Adnp2	Expressed.genes.TPM...5
Ado	Expressed.genes.TPM...5
Adora1	Expressed.genes.TPM...5
Adpgk	Expressed.genes.TPM...5
Adprm	Expressed.genes.TPM...5
Adprs	Expressed.genes.TPM...5
Adrm1	Expressed.genes.TPM...5
Adsl	Expressed.genes.TPM...5
Adss2	Expressed.genes.TPM...5
Aebp1	aRME, aME.w.o.imprinted.genes, aME.genes, Monoallelic.Expressed.Genes, Expressed.genes.TPM...5
Aebp2	Expressed.genes.TPM...5
Aen	Expressed.genes.TPM...5
Afap1	Expressed.genes.TPM...5
Afdn	Expressed.genes.TPM...5
Aff1	Expressed.genes.TPM...5
Aff2	Monoallelic.Expressed.Genes, Expressed.genes.TPM...5
Aff4	Expressed.genes.TPM...5
Afg1l	Expressed.genes.TPM...5
Afg2a	Expressed.genes.TPM...5
Afg3l1	Expressed.genes.TPM...5
Afg3l2	Expressed.genes.TPM...5
Aftph	Expressed.genes.TPM...5
Aga	aRME, aME.w.o.imprinted.genes, aME.genes, Monoallelic.Expressed.Genes, Expressed.genes.TPM...5
Agap1	Expressed.genes.TPM...5
Agap2	Expressed.genes.TPM...5
Agap3	Expressed.genes.TPM...5
Agbl3	Expressed.genes.TPM...5
Agbl5	Expressed.genes.TPM...5
Agfg1	Expressed.genes.TPM...5
Agfg2	Expressed.genes.TPM...5
Aggf1	Expressed.genes.TPM...5
Agl	Expressed.genes.TPM...5
Ago1	Expressed.genes.TPM...5
Ago2	Expressed.genes.TPM...5
Ago3	Expressed.genes.TPM...5
Agpat1	Expressed.genes.TPM...5
Agpat3	Expressed.genes.TPM...5
Agpat4	Expressed.genes.TPM...5
Agpat5	Expressed.genes.TPM...5
Agps	Expressed.genes.TPM...5
Agrn	Expressed.genes.TPM...5
Agt	Expressed.genes.TPM...5
Agtpbp1	Expressed.genes.TPM...5
Agtrap	Expressed.genes.TPM...5
Ahctf1	Expressed.genes.TPM...5
Ahcy	Expressed.genes.TPM...5
Ahcyl2	Expressed.genes.TPM...5
Ahdc1	Expressed.genes.TPM...5
Ahi1	Expressed.genes.TPM...5
Ahsa2	Expressed.genes.TPM...5
Aida	Expressed.genes.TPM...5
Aifm2	Expressed.genes.TPM...5
Aig1	Expressed.genes.TPM...5
Aimp1	Expressed.genes.TPM...5
Aimp2	Expressed.genes.TPM...5
Aip	Expressed.genes.TPM...5
Airim	Expressed.genes.TPM...5
Airn	aRME, aME.w.o.imprinted.genes, aME.genes, Monoallelic.Expressed.Genes, Expressed.genes.TPM...5
Ajuba	Expressed.genes.TPM...5
Ak2	Expressed.genes.TPM...5
Ak3	Expressed.genes.TPM...5
Ak3l2.ps	aME.w.o.imprinted.genes, aME.genes, Monoallelic.Expressed.Genes, Expressed.genes.TPM...5
Ak4	Expressed.genes.TPM...5
Ak6	Expressed.genes.TPM...5
Akap1	Expressed.genes.TPM...5
Akap10	Expressed.genes.TPM...5
Akap11	Expressed.genes.TPM...5
Akap12	aME.w.o.imprinted.genes, aME.genes, Monoallelic.Expressed.Genes, Expressed.genes.TPM...5
Akap13	Expressed.genes.TPM...5
Akap17b	Monoallelic.Expressed.Genes, Expressed.genes.TPM...5
Akap7	Expressed.genes.TPM...5
Akap8	Expressed.genes.TPM...5
Akap9	Expressed.genes.TPM...5
Akip1	Expressed.genes.TPM...5
Akirin1	Expressed.genes.TPM...5
Akirin2	Expressed.genes.TPM...5
Akna	Expressed.genes.TPM...5
Akr1a1	Expressed.genes.TPM...5
Akr1b1	Expressed.genes.TPM...5
Akr1b10	Expressed.genes.TPM...5
Akr1c13	Expressed.genes.TPM...5
Akr1e1	Expressed.genes.TPM...5
Akr7a5	Expressed.genes.TPM...5
Akt1	Expressed.genes.TPM...5
Akt1s1	Expressed.genes.TPM...5
Akt2	Expressed.genes.TPM...5
Akt3	Expressed.genes.TPM...5
Aktip	Expressed.genes.TPM...5
Alad	Expressed.genes.TPM...5
Alas1	Expressed.genes.TPM...5
Alcam	Expressed.genes.TPM...5
Aldh16a1	Expressed.genes.TPM...5
Aldh18a1	Expressed.genes.TPM...5
Aldh1a1	Expressed.genes.TPM...5
Aldh1l1	Expressed.genes.TPM...5
Aldh2	Expressed.genes.TPM...5
Aldh3a2	Expressed.genes.TPM...5
Aldh3b1	Expressed.genes.TPM...5
Aldh4a1	Expressed.genes.TPM...5
Aldh5a1	Expressed.genes.TPM...5
Aldh6a1	Expressed.genes.TPM...5
Aldh7a1	Expressed.genes.TPM...5
Aldh9a1	Expressed.genes.TPM...5
Aldoa	Expressed.genes.TPM...5
Aldoc	aME.w.o.imprinted.genes, aME.genes, Monoallelic.Expressed.Genes, Expressed.genes.TPM...5
Alg1	Expressed.genes.TPM...5
Alg10b	Expressed.genes.TPM...5
Alg11	Expressed.genes.TPM...5
Alg13	Monoallelic.Expressed.Genes, Expressed.genes.TPM...5
Alg14	Expressed.genes.TPM...5
Alg2	Expressed.genes.TPM...5
Alg3	Expressed.genes.TPM...5
Alg5	Expressed.genes.TPM...5
Alg6	Expressed.genes.TPM...5
Alg8	Expressed.genes.TPM...5
Alg9	Expressed.genes.TPM...5
Alkbh1	Expressed.genes.TPM...5
Alkbh2	Expressed.genes.TPM...5
Alkbh3	Expressed.genes.TPM...5
Alkbh4	Expressed.genes.TPM...5
Alkbh5	Expressed.genes.TPM...5
Alkbh6	Expressed.genes.TPM...5
Alkbh8	Expressed.genes.TPM...5
Alpl	Expressed.genes.TPM...5
Als2	Expressed.genes.TPM...5
Als2cl	Expressed.genes.TPM...5
Alyref	Expressed.genes.TPM...5
Amacr	Expressed.genes.TPM...5
Ambra1	Expressed.genes.TPM...5
Amd.ps3	aME.w.o.imprinted.genes, aME.genes, Monoallelic.Expressed.Genes, Expressed.genes.TPM...5
Amd1	Expressed.genes.TPM...5
Amdhd2	Expressed.genes.TPM...5
Amer2	Expressed.genes.TPM...5
Amfr	Expressed.genes.TPM...5
Ammecr1	Monoallelic.Expressed.Genes, Expressed.genes.TPM...5
Ammecr1l	Expressed.genes.TPM...5
Amot	Monoallelic.Expressed.Genes, Expressed.genes.TPM...5
Amotl1	Expressed.genes.TPM...5
Amotl2	Expressed.genes.TPM...5
Ampd2	Expressed.genes.TPM...5
Ampd3	aME.genes, Monoallelic.Expressed.Genes, Expressed.genes.TPM...5
Amph	Expressed.genes.TPM...5
Amt	Expressed.genes.TPM...5
Amz2	Expressed.genes.TPM...5
Anapc1	Expressed.genes.TPM...5
Anapc10	Expressed.genes.TPM...5
Anapc11	Expressed.genes.TPM...5
Anapc15	Expressed.genes.TPM...5
Anapc16	Expressed.genes.TPM...5
Anapc2	Expressed.genes.TPM...5
Anapc4	Expressed.genes.TPM...5
Anapc5	Expressed.genes.TPM...5
Anapc7	Expressed.genes.TPM...5
Angel1	Expressed.genes.TPM...5
Angel2	Expressed.genes.TPM...5
Angptl6	Expressed.genes.TPM...5
Ank	Expressed.genes.TPM...5
Ank2	Expressed.genes.TPM...5
Ankfy1	Expressed.genes.TPM...5
Ankhd1	Expressed.genes.TPM...5
Ankib1	Expressed.genes.TPM...5
Ankle1	Expressed.genes.TPM...5
Ankle2	Expressed.genes.TPM...5
Ankmy2	Expressed.genes.TPM...5
Ankra2	Expressed.genes.TPM...5
Ankrd10	Expressed.genes.TPM...5
Ankrd11	Expressed.genes.TPM...5
Ankrd12	Expressed.genes.TPM...5
Ankrd13a	Expressed.genes.TPM...5
Ankrd13b	Expressed.genes.TPM...5
Ankrd13c	Expressed.genes.TPM...5
Ankrd13d	Expressed.genes.TPM...5
Ankrd16	Expressed.genes.TPM...5
Ankrd17	Expressed.genes.TPM...5
Ankrd23	Expressed.genes.TPM...5
Ankrd24	Expressed.genes.TPM...5
Ankrd26	Expressed.genes.TPM...5
Ankrd27	Expressed.genes.TPM...5
Ankrd28	Expressed.genes.TPM...5
Ankrd39	Expressed.genes.TPM...5
Ankrd40	Expressed.genes.TPM...5
Ankrd42	Expressed.genes.TPM...5
Ankrd46	Expressed.genes.TPM...5
Ankrd49	Expressed.genes.TPM...5
Ankrd50	Expressed.genes.TPM...5
Ankrd52	Expressed.genes.TPM...5
Ankrd54	Expressed.genes.TPM...5
Ankrd6	Expressed.genes.TPM...5
Ankrd9	Expressed.genes.TPM...5
Anks1	Expressed.genes.TPM...5
Anks1b	Expressed.genes.TPM...5
Anks3	Expressed.genes.TPM...5
Anks6	Expressed.genes.TPM...5
Ankzf1	Expressed.genes.TPM...5
Anln	Expressed.genes.TPM...5
Ano10	Expressed.genes.TPM...5
Ano3	Expressed.genes.TPM...5
Ano6	Expressed.genes.TPM...5
Ano8	Expressed.genes.TPM...5
Anp32a	Expressed.genes.TPM...5
Anp32b	Expressed.genes.TPM...5
Anp32e	Expressed.genes.TPM...5
Antkmt	Expressed.genes.TPM...5
Antxr1	Expressed.genes.TPM...5
Antxr2	Expressed.genes.TPM...5
Anxa1	aRME, aME.w.o.imprinted.genes, aME.genes, Monoallelic.Expressed.Genes, Expressed.genes.TPM...5
Anxa2	Expressed.genes.TPM...5
Anxa5	Expressed.genes.TPM...5
Anxa6	aME.w.o.imprinted.genes, aME.genes, Monoallelic.Expressed.Genes, Expressed.genes.TPM...5
Anxa7	aRME, aME.w.o.imprinted.genes, aME.genes, Monoallelic.Expressed.Genes, Expressed.genes.TPM...5
Aopep	Expressed.genes.TPM...5
Aox1	Expressed.genes.TPM...5
Ap1ar	Expressed.genes.TPM...5
Ap1b1	Expressed.genes.TPM...5
Ap1g1	Expressed.genes.TPM...5
Ap1m1	Expressed.genes.TPM...5
Ap1s1	Expressed.genes.TPM...5
Ap1s2	Monoallelic.Expressed.Genes, Expressed.genes.TPM...5
Ap2a1	Expressed.genes.TPM...5
Ap2a2	Expressed.genes.TPM...5
Ap2b1	Expressed.genes.TPM...5
Ap2m1	aME.w.o.imprinted.genes, aME.genes, Monoallelic.Expressed.Genes, Expressed.genes.TPM...5
Ap2m1.ps	aME.w.o.imprinted.genes, aME.genes, Monoallelic.Expressed.Genes, Expressed.genes.TPM...5
Ap2s1	Expressed.genes.TPM...5
Ap3b1	Expressed.genes.TPM...5
Ap3b2	Expressed.genes.TPM...5
Ap3d1	Expressed.genes.TPM...5
Ap3m1	Expressed.genes.TPM...5
Ap3m2	Expressed.genes.TPM...5
Ap3s1	Expressed.genes.TPM...5
Ap3s2	Expressed.genes.TPM...5
Ap4b1	Expressed.genes.TPM...5
Ap4e1	Expressed.genes.TPM...5
Ap4m1	Expressed.genes.TPM...5
Ap4s1	Expressed.genes.TPM...5
Ap5m1	Expressed.genes.TPM...5
Ap5s1	Expressed.genes.TPM...5
Ap5z1	Expressed.genes.TPM...5
Apaf1	Expressed.genes.TPM...5
Apba2	Expressed.genes.TPM...5
Apba3	Expressed.genes.TPM...5
Apbb1	Expressed.genes.TPM...5
Apbb2	Expressed.genes.TPM...5
Apbb3	Expressed.genes.TPM...5
Apc	Expressed.genes.TPM...5
Apc2	Expressed.genes.TPM...5
Apcdd1	Expressed.genes.TPM...5
Apeh	Expressed.genes.TPM...5
Apex1	Expressed.genes.TPM...5
Apex2	Monoallelic.Expressed.Genes, Expressed.genes.TPM...5
Aph1b	Expressed.genes.TPM...5
Api5	Expressed.genes.TPM...5
Apip	Expressed.genes.TPM...5
Aplf	Expressed.genes.TPM...5
Apln	Monoallelic.Expressed.Genes, Expressed.genes.TPM...5
Aplp1	Expressed.genes.TPM...5
Aplp2	Expressed.genes.TPM...5
Apmap	Expressed.genes.TPM...5
Apoa2	aME.w.o.imprinted.genes, aME.genes, Monoallelic.Expressed.Genes, Expressed.genes.TPM...5
Apobec1	aRME, aME.w.o.imprinted.genes, aME.genes, Monoallelic.Expressed.Genes, Expressed.genes.TPM...5
Apobec3	aRME, aME.w.o.imprinted.genes, aME.genes, Monoallelic.Expressed.Genes, Expressed.genes.TPM...5
Apoc1	aRME, aME.w.o.imprinted.genes, aME.genes, Monoallelic.Expressed.Genes, Expressed.genes.TPM...5
Apoe	Expressed.genes.TPM...5
Apoo	Monoallelic.Expressed.Genes, Expressed.genes.TPM...5
App	Expressed.genes.TPM...5
Appbp2	Expressed.genes.TPM...5
Appl1	Expressed.genes.TPM...5
Appl2	Expressed.genes.TPM...5
Aprt	Expressed.genes.TPM...5
Aptx	Expressed.genes.TPM...5
Aqp4	Expressed.genes.TPM...5
Aqr	Expressed.genes.TPM...5
Araf	Monoallelic.Expressed.Genes, Expressed.genes.TPM...5
Arap1	Expressed.genes.TPM...5
Arap2	Expressed.genes.TPM...5
Arb2a	Expressed.genes.TPM...5
Arcn1	Expressed.genes.TPM...5
Areg	aRME, aME.w.o.imprinted.genes, aME.genes, Monoallelic.Expressed.Genes, Expressed.genes.TPM...5
Arel1	Expressed.genes.TPM...5
Arf1	Expressed.genes.TPM...5
Arf2	Expressed.genes.TPM...5
Arf3	Expressed.genes.TPM...5
Arf4	Expressed.genes.TPM...5
Arf5	Expressed.genes.TPM...5
Arf6	Expressed.genes.TPM...5
Arfgap1	Expressed.genes.TPM...5
Arfgap2	Expressed.genes.TPM...5
Arfgef1	Expressed.genes.TPM...5
Arfgef2	Expressed.genes.TPM...5
Arfip1	Expressed.genes.TPM...5
Arfip2	Expressed.genes.TPM...5
Arfrp1	Expressed.genes.TPM...5
Arglu1	Expressed.genes.TPM...5
Arhgap1	Expressed.genes.TPM...5
Arhgap10	Expressed.genes.TPM...5
Arhgap11a	Expressed.genes.TPM...5
Arhgap12	Expressed.genes.TPM...5
Arhgap17	Expressed.genes.TPM...5
Arhgap18	Expressed.genes.TPM...5
Arhgap19	Expressed.genes.TPM...5
Arhgap21	Expressed.genes.TPM...5
Arhgap23	Expressed.genes.TPM...5
Arhgap24	Expressed.genes.TPM...5
Arhgap29	Expressed.genes.TPM...5
Arhgap31	Expressed.genes.TPM...5
Arhgap32	Expressed.genes.TPM...5
Arhgap33	Expressed.genes.TPM...5
Arhgap35	Expressed.genes.TPM...5
Arhgap39	Expressed.genes.TPM...5
Arhgap42	Expressed.genes.TPM...5
Arhgap44	Expressed.genes.TPM...5
Arhgap5	Expressed.genes.TPM...5
Arhgdia	Expressed.genes.TPM...5
Arhgef1	Expressed.genes.TPM...5
Arhgef10	Expressed.genes.TPM...5
Arhgef10l	Expressed.genes.TPM...5
Arhgef11	Expressed.genes.TPM...5
Arhgef12	Expressed.genes.TPM...5
Arhgef17	Expressed.genes.TPM...5
Arhgef18	Expressed.genes.TPM...5
Arhgef19	Expressed.genes.TPM...5
Arhgef2	Expressed.genes.TPM...5
Arhgef25	Expressed.genes.TPM...5
Arhgef26	Expressed.genes.TPM...5
Arhgef28	Expressed.genes.TPM...5
Arhgef39	Expressed.genes.TPM...5
Arhgef4	Expressed.genes.TPM...5
Arhgef40	Expressed.genes.TPM...5
Arhgef7	Expressed.genes.TPM...5
Arhgef9	Monoallelic.Expressed.Genes, Expressed.genes.TPM...5
Arid1a	Expressed.genes.TPM...5
Arid1b	Expressed.genes.TPM...5
Arid2	Expressed.genes.TPM...5
Arid4a	Expressed.genes.TPM...5
Arid4b	Expressed.genes.TPM...5
Arid5a	Expressed.genes.TPM...5
Arid5b	Expressed.genes.TPM...5
Arih1	Expressed.genes.TPM...5
Arih2	Expressed.genes.TPM...5
Ark2c	Expressed.genes.TPM...5
Ark2n	Expressed.genes.TPM...5
Arl1	Expressed.genes.TPM...5
Arl10	Expressed.genes.TPM...5
Arl13b	Expressed.genes.TPM...5
Arl14ep	Expressed.genes.TPM...5
Arl15	Expressed.genes.TPM...5
Arl16	Expressed.genes.TPM...5
Arl2	Expressed.genes.TPM...5
Arl2bp	Expressed.genes.TPM...5
Arl3	Expressed.genes.TPM...5
Arl4a	Expressed.genes.TPM...5
Arl4c	Expressed.genes.TPM...5
Arl5a	Expressed.genes.TPM...5
Arl5b	Expressed.genes.TPM...5
Arl6	Expressed.genes.TPM...5
Arl6ip1	Expressed.genes.TPM...5
Arl6ip4	Expressed.genes.TPM...5
Arl6ip5	Expressed.genes.TPM...5
Arl6ip6	Expressed.genes.TPM...5
Arl8a	Expressed.genes.TPM...5
Arl8b	Expressed.genes.TPM...5
Armc1	Expressed.genes.TPM...5
Armc10	Expressed.genes.TPM...5
Armc5	Expressed.genes.TPM...5
Armc6	Expressed.genes.TPM...5
Armc9	Expressed.genes.TPM...5
Armcx1	Monoallelic.Expressed.Genes, Expressed.genes.TPM...5
Armcx2	Monoallelic.Expressed.Genes, Expressed.genes.TPM...5
Armcx3	Monoallelic.Expressed.Genes, Expressed.genes.TPM...5
Armcx4	Monoallelic.Expressed.Genes, Expressed.genes.TPM...5
Armcx5	Monoallelic.Expressed.Genes, Expressed.genes.TPM...5
Armcx6	Monoallelic.Expressed.Genes, Expressed.genes.TPM...5
Armh3	Expressed.genes.TPM...5
Armh4	Expressed.genes.TPM...5
Armt1	Expressed.genes.TPM...5
Arnt	Expressed.genes.TPM...5
Arnt2	Expressed.genes.TPM...5
Arpc1a	Expressed.genes.TPM...5
Arpc1b	Expressed.genes.TPM...5
Arpc2	Expressed.genes.TPM...5
Arpc3	Expressed.genes.TPM...5
Arpc4	Expressed.genes.TPM...5
Arpc5	Expressed.genes.TPM...5
Arpc5l	Expressed.genes.TPM...5
Arpp19	Expressed.genes.TPM...5
Arpp21	aME.w.o.imprinted.genes, aME.genes, Monoallelic.Expressed.Genes, Expressed.genes.TPM...5
Arrb1	Expressed.genes.TPM...5
Arrb2	Expressed.genes.TPM...5
Arrdc2	Expressed.genes.TPM...5
Arrdc3	Expressed.genes.TPM...5
Arrdc4	Expressed.genes.TPM...5
Arsb	aRME, aME.w.o.imprinted.genes, aME.genes, Monoallelic.Expressed.Genes, Expressed.genes.TPM...5
Arsg	Expressed.genes.TPM...5
Arsk	Expressed.genes.TPM...5
Arxes1	Monoallelic.Expressed.Genes, Expressed.genes.TPM...5
Arxes2	Monoallelic.Expressed.Genes, Expressed.genes.TPM...5
Asah1	Expressed.genes.TPM...5
Asap1	Expressed.genes.TPM...5
Asap2	Expressed.genes.TPM...5
Asap3	Expressed.genes.TPM...5
Asb1	Expressed.genes.TPM...5
Asb13	Expressed.genes.TPM...5
Asb3	Expressed.genes.TPM...5
Asb6	Expressed.genes.TPM...5
Asb7	Expressed.genes.TPM...5
Asb8	Expressed.genes.TPM...5
Ascc1	Expressed.genes.TPM...5
Ascc2	Expressed.genes.TPM...5
Ascc3	Expressed.genes.TPM...5
Ascl1	Expressed.genes.TPM...5
Asdurf	Expressed.genes.TPM...5
Asf1a	Expressed.genes.TPM...5
Ash1l	Expressed.genes.TPM...5
Ash2l	Expressed.genes.TPM...5
Asic1	Expressed.genes.TPM...5
Asl	Expressed.genes.TPM...5
Asns	Expressed.genes.TPM...5
Asnsd1	Expressed.genes.TPM...5
Asph	Expressed.genes.TPM...5
Asphd2	Expressed.genes.TPM...5
Aspm	Expressed.genes.TPM...5
Aspscr1	Expressed.genes.TPM...5
Asrgl1	Expressed.genes.TPM...5
Ass1	Expressed.genes.TPM...5
Aste1	Expressed.genes.TPM...5
Astn1	Expressed.genes.TPM...5
Astn2	Expressed.genes.TPM...5
Asxl1	Expressed.genes.TPM...5
Asxl2	Expressed.genes.TPM...5
Atad1	Expressed.genes.TPM...5
Atad2	Expressed.genes.TPM...5
Atad2b	Expressed.genes.TPM...5
Atad3a	Expressed.genes.TPM...5
Atad5	Expressed.genes.TPM...5
Atat1	Expressed.genes.TPM...5
Ate1	Expressed.genes.TPM...5
Atf1	Expressed.genes.TPM...5
Atf2	Expressed.genes.TPM...5
Atf4	Expressed.genes.TPM...5
Atf5	Expressed.genes.TPM...5
Atf6	Expressed.genes.TPM...5
Atf6b	Expressed.genes.TPM...5
Atf7	Expressed.genes.TPM...5
Atf7ip	Expressed.genes.TPM...5
Atg10	Expressed.genes.TPM...5
Atg101	Expressed.genes.TPM...5
Atg12	Expressed.genes.TPM...5
Atg13	Expressed.genes.TPM...5
Atg14	Expressed.genes.TPM...5
Atg16l1	Expressed.genes.TPM...5
Atg16l2	Expressed.genes.TPM...5
Atg2a	Expressed.genes.TPM...5
Atg2b	Expressed.genes.TPM...5
Atg3	Expressed.genes.TPM...5
Atg4a	Monoallelic.Expressed.Genes, Expressed.genes.TPM...5
Atg4b	Expressed.genes.TPM...5
Atg4c	Expressed.genes.TPM...5
Atg4d	Expressed.genes.TPM...5
Atg5	Expressed.genes.TPM...5
Atg7	Expressed.genes.TPM...5
Atg9a	Expressed.genes.TPM...5
Atic	Expressed.genes.TPM...5
Atl2	Expressed.genes.TPM...5
Atl3	Expressed.genes.TPM...5
Atm	Expressed.genes.TPM...5
Atmin	Expressed.genes.TPM...5
Atn1	Expressed.genes.TPM...5
Atoh8	Expressed.genes.TPM...5
Atosa	Expressed.genes.TPM...5
Atosb	Expressed.genes.TPM...5
Atox1	Expressed.genes.TPM...5
Atp10d	Expressed.genes.TPM...5
Atp11a	Expressed.genes.TPM...5
Atp11b	Expressed.genes.TPM...5
Atp11c	Monoallelic.Expressed.Genes, Expressed.genes.TPM...5
Atp13a1	Expressed.genes.TPM...5
Atp13a2	Expressed.genes.TPM...5
Atp13a3	Expressed.genes.TPM...5
Atp1a1	Expressed.genes.TPM...5
Atp1a2	Expressed.genes.TPM...5
Atp1b1	Expressed.genes.TPM...5
Atp1b2	Expressed.genes.TPM...5
Atp1b3	Expressed.genes.TPM...5
Atp23	Expressed.genes.TPM...5
Atp2a2	Expressed.genes.TPM...5
Atp2b1	Expressed.genes.TPM...5
Atp2b4	Expressed.genes.TPM...5
Atp2c1	Expressed.genes.TPM...5
Atp5f1a	Expressed.genes.TPM...5
Atp5f1b	Expressed.genes.TPM...5
Atp5f1c	Expressed.genes.TPM...5
Atp5f1d	Expressed.genes.TPM...5
Atp5f1e	Expressed.genes.TPM...5
Atp5if1	Expressed.genes.TPM...5
Atp5mc1	Expressed.genes.TPM...5
Atp5mc2	Expressed.genes.TPM...5
Atp5mc3	Expressed.genes.TPM...5
Atp5me	Expressed.genes.TPM...5
Atp5mf	Expressed.genes.TPM...5
Atp5mg	Expressed.genes.TPM...5
Atp5mj	Expressed.genes.TPM...5
Atp5mk	Expressed.genes.TPM...5
Atp5pb	Expressed.genes.TPM...5
Atp5pd	Expressed.genes.TPM...5
Atp5pf	Expressed.genes.TPM...5
Atp5po	Expressed.genes.TPM...5
Atp6ap2	Monoallelic.Expressed.Genes, Expressed.genes.TPM...5
Atp6v0a1	Expressed.genes.TPM...5
Atp6v0a2	Expressed.genes.TPM...5
Atp6v0b	Expressed.genes.TPM...5
Atp6v0c	Expressed.genes.TPM...5
Atp6v0c.ps2	Expressed.genes.TPM...5
Atp6v0d1	Expressed.genes.TPM...5
Atp6v0e	Expressed.genes.TPM...5
Atp6v0e2	Expressed.genes.TPM...5
Atp6v1a	Expressed.genes.TPM...5
Atp6v1b2	Expressed.genes.TPM...5
Atp6v1c1	Expressed.genes.TPM...5
Atp6v1d	Expressed.genes.TPM...5
Atp6v1e1	Expressed.genes.TPM...5
Atp6v1f	Expressed.genes.TPM...5
Atp6v1g1	Expressed.genes.TPM...5
Atp6v1g2	Expressed.genes.TPM...5
Atp6v1h	Expressed.genes.TPM...5
Atp7a	Monoallelic.Expressed.Genes, Expressed.genes.TPM...5
Atp8a1	Expressed.genes.TPM...5
Atp8b2	Expressed.genes.TPM...5
Atp9a	Expressed.genes.TPM...5
Atp9b	Expressed.genes.TPM...5
Atpaf1	Expressed.genes.TPM...5
Atpaf2	Expressed.genes.TPM...5
Atpsckmt	Expressed.genes.TPM...5
Atraid	Expressed.genes.TPM...5
Atrip	Expressed.genes.TPM...5
Atrn	Expressed.genes.TPM...5
Atrx	Monoallelic.Expressed.Genes, Expressed.genes.TPM...5
Atxn10	Expressed.genes.TPM...5
Atxn1l	Expressed.genes.TPM...5
Atxn2	Expressed.genes.TPM...5
Atxn2l	Expressed.genes.TPM...5
Atxn3	Expressed.genes.TPM...5
Atxn7	Expressed.genes.TPM...5
Atxn7l1	Expressed.genes.TPM...5
Atxn7l2	Expressed.genes.TPM...5
Atxn7l3	Expressed.genes.TPM...5
Atxn7l3b	Expressed.genes.TPM...5
Auh	Expressed.genes.TPM...5
Aup1	Expressed.genes.TPM...5
Aurka	Expressed.genes.TPM...5
Aurkaip1	Expressed.genes.TPM...5
Aurkb	Expressed.genes.TPM...5
Auts2	Expressed.genes.TPM...5
Aven	Expressed.genes.TPM...5
Avl9	Expressed.genes.TPM...5
Avpi1	Expressed.genes.TPM...5
Axin1	Expressed.genes.TPM...5
Axin2	Expressed.genes.TPM...5
Axl	Expressed.genes.TPM...5
Azi2	Expressed.genes.TPM...5
Azin1	Expressed.genes.TPM...5
Azin2	Expressed.genes.TPM...5
B020010K11Rik	aME.w.o.imprinted.genes, aME.genes, Monoallelic.Expressed.Genes, Expressed.genes.TPM...5
B230206L02Rik	Expressed.genes.TPM...5
B230217C12Rik	Expressed.genes.TPM...5
B230219D22Rik	Expressed.genes.TPM...5
B230307C23Rik	Expressed.genes.TPM...5
B230354K17Rik	Expressed.genes.TPM...5
B230377A18Rik	Expressed.genes.TPM...5
B2m	Expressed.genes.TPM...5
B3galnt1	Expressed.genes.TPM...5
B3galnt2	Expressed.genes.TPM...5
B3galt1	Expressed.genes.TPM...5
B3galt6	Expressed.genes.TPM...5
B3gat1	Expressed.genes.TPM...5
B3gat3	Expressed.genes.TPM...5
B3glct	Expressed.genes.TPM...5
B3gnt5	Expressed.genes.TPM...5
B3gntl1	Expressed.genes.TPM...5
B430218F22Rik	Expressed.genes.TPM...5
B4galnt4	Expressed.genes.TPM...5
B4galt1	Expressed.genes.TPM...5
B4galt2	Expressed.genes.TPM...5
B4galt3	Expressed.genes.TPM...5
B4galt4	Expressed.genes.TPM...5
B4galt5	Expressed.genes.TPM...5
B4galt6	Expressed.genes.TPM...5
B4galt7	Expressed.genes.TPM...5
B4gat1	Expressed.genes.TPM...5
B630019K06Rik	Monoallelic.Expressed.Genes, Expressed.genes.TPM...5
B930094E09Rik	Expressed.genes.TPM...5
B930095G15Rik	Expressed.genes.TPM...5
B9d1	Expressed.genes.TPM...5
B9d1os	Expressed.genes.TPM...5
B9d2	Expressed.genes.TPM...5
BC004004	Expressed.genes.TPM...5
BC005537	Expressed.genes.TPM...5
BC005624	Expressed.genes.TPM...5
BC034090	Expressed.genes.TPM...5
BC037039	Expressed.genes.TPM...5
BC051226	Expressed.genes.TPM...5
BC064078	Expressed.genes.TPM...5
BC065397	Monoallelic.Expressed.Genes, Expressed.genes.TPM...5
Babam1	Expressed.genes.TPM...5
Babam2	Expressed.genes.TPM...5
Bace1	Expressed.genes.TPM...5
Bace2	Expressed.genes.TPM...5
Bach1	Expressed.genes.TPM...5
Bach2	Expressed.genes.TPM...5
Bad	Expressed.genes.TPM...5
Bag2	Expressed.genes.TPM...5
Bag3	aRME, aME.w.o.imprinted.genes, aME.genes, Monoallelic.Expressed.Genes, Expressed.genes.TPM...5
Bag4	Expressed.genes.TPM...5
Bag5	Expressed.genes.TPM...5
Bag6	Expressed.genes.TPM...5
Bahcc1	Expressed.genes.TPM...5
Baiap2	Expressed.genes.TPM...5
Bak1	Expressed.genes.TPM...5
Banf1	Expressed.genes.TPM...5
Banp	Expressed.genes.TPM...5
Bap1	Expressed.genes.TPM...5
Bard1	Expressed.genes.TPM...5
Basp1	Expressed.genes.TPM...5
Bax	Expressed.genes.TPM...5
Baz1a	Expressed.genes.TPM...5
Baz1b	Expressed.genes.TPM...5
Baz2a	Expressed.genes.TPM...5
Baz2b	Expressed.genes.TPM...5
Bbc3	Expressed.genes.TPM...5
Bbip1	Expressed.genes.TPM...5
Bbs2	Expressed.genes.TPM...5
Bbs4	Expressed.genes.TPM...5
Bbs7	Expressed.genes.TPM...5
Bbs9	Expressed.genes.TPM...5
Bbx	Expressed.genes.TPM...5
Bcan	Expressed.genes.TPM...5
Bcap29	Expressed.genes.TPM...5
Bcap31	Monoallelic.Expressed.Genes, Expressed.genes.TPM...5
Bcar1	Expressed.genes.TPM...5
Bcar3	aME.w.o.imprinted.genes, aME.genes, Monoallelic.Expressed.Genes, Expressed.genes.TPM...5
Bcas1	Expressed.genes.TPM...5
Bcas2	Expressed.genes.TPM...5
Bcas3	Expressed.genes.TPM...5
Bcat1	Expressed.genes.TPM...5
Bccip	Expressed.genes.TPM...5
Bcdin3d	Expressed.genes.TPM...5
Bche	Expressed.genes.TPM...5
Bckdha	Expressed.genes.TPM...5
Bckdhb	Expressed.genes.TPM...5
Bckdk	Expressed.genes.TPM...5
Bcl10	Expressed.genes.TPM...5
Bcl2	Expressed.genes.TPM...5
Bcl2l1	Expressed.genes.TPM...5
Bcl2l11	Expressed.genes.TPM...5
Bcl2l12	Expressed.genes.TPM...5
Bcl2l13	Expressed.genes.TPM...5
Bcl2l2	Expressed.genes.TPM...5
Bcl6	Expressed.genes.TPM...5
Bcl7a	Expressed.genes.TPM...5
Bcl7b	Expressed.genes.TPM...5
Bcl7c	Expressed.genes.TPM...5
Bcl9	Expressed.genes.TPM...5
Bcl9l	Expressed.genes.TPM...5
Bclaf1	Expressed.genes.TPM...5
Bclaf3	Monoallelic.Expressed.Genes, Expressed.genes.TPM...5
Bcor	Monoallelic.Expressed.Genes, Expressed.genes.TPM...5
Bcorl1	Monoallelic.Expressed.Genes, Expressed.genes.TPM...5
Bcr	Expressed.genes.TPM...5
Bcs1l	Expressed.genes.TPM...5
Bdh1	Expressed.genes.TPM...5
Bdh2	aME.w.o.imprinted.genes, aME.genes, Monoallelic.Expressed.Genes, Expressed.genes.TPM...5
Bdp1	Expressed.genes.TPM...5
Becn1	Expressed.genes.TPM...5
Bend3	Expressed.genes.TPM...5
Bend4	Expressed.genes.TPM...5
Bend6	Expressed.genes.TPM...5
Bend7	Expressed.genes.TPM...5
Bet1	Expressed.genes.TPM...5
Bet1l	Expressed.genes.TPM...5
Bex1	Monoallelic.Expressed.Genes, Expressed.genes.TPM...5
Bex2	Monoallelic.Expressed.Genes, Expressed.genes.TPM...5
Bex3	Monoallelic.Expressed.Genes, Expressed.genes.TPM...5
Bex4	Monoallelic.Expressed.Genes, Expressed.genes.TPM...5
Bfar	Expressed.genes.TPM...5
Bhlhb9	Monoallelic.Expressed.Genes, Expressed.genes.TPM...5
Bhlhe40	Expressed.genes.TPM...5
Bicc1	Expressed.genes.TPM...5
Bicd2	Expressed.genes.TPM...5
Bicdl1	Expressed.genes.TPM...5
Bicra	Expressed.genes.TPM...5
Bicral	Expressed.genes.TPM...5
Bid	Expressed.genes.TPM...5
Bin1	Expressed.genes.TPM...5
Birc2	Expressed.genes.TPM...5
Birc5	Expressed.genes.TPM...5
Birc6	Expressed.genes.TPM...5
Bivm	Expressed.genes.TPM...5
Blcap	Expressed.genes.TPM...5
Blm	Expressed.genes.TPM...5
Blmh	Expressed.genes.TPM...5
Bloc1s1	Expressed.genes.TPM...5
Bloc1s2	Expressed.genes.TPM...5
Bloc1s3	Expressed.genes.TPM...5
Bloc1s4	Expressed.genes.TPM...5
Bloc1s6	Expressed.genes.TPM...5
Bltp1	Expressed.genes.TPM...5
Bltp2	Expressed.genes.TPM...5
Bltp3a	Expressed.genes.TPM...5
Bltp3b	Expressed.genes.TPM...5
Blvra	Expressed.genes.TPM...5
Blvrb	Expressed.genes.TPM...5
Blzf1	Expressed.genes.TPM...5
Bmal1	Expressed.genes.TPM...5
Bmerb1	aRME, aME.w.o.imprinted.genes, aME.genes, Monoallelic.Expressed.Genes, Expressed.genes.TPM...5
Bmi1	Expressed.genes.TPM...5
Bmp1	Expressed.genes.TPM...5
Bmp2k	Expressed.genes.TPM...5
Bmp7	Expressed.genes.TPM...5
Bmper	Expressed.genes.TPM...5
Bmpr1a	Expressed.genes.TPM...5
Bmpr1b	Expressed.genes.TPM...5
Bmpr2	Expressed.genes.TPM...5
Bms1	Expressed.genes.TPM...5
Bmt2	Expressed.genes.TPM...5
Bnip1	Expressed.genes.TPM...5
Bnip2	Expressed.genes.TPM...5
Bnip3	Expressed.genes.TPM...5
Bnip3l	Expressed.genes.TPM...5
Boc	Expressed.genes.TPM...5
Bod1	Expressed.genes.TPM...5
Bod1l	Expressed.genes.TPM...5
Bok	aME.w.o.imprinted.genes, aME.genes, Monoallelic.Expressed.Genes, Expressed.genes.TPM...5
Bola1	Expressed.genes.TPM...5
Bola2	Expressed.genes.TPM...5
Bola3	Expressed.genes.TPM...5
Bop1	Expressed.genes.TPM...5
Bora	Expressed.genes.TPM...5
Borcs6	Expressed.genes.TPM...5
Borcs7	Expressed.genes.TPM...5
Borcs8	Expressed.genes.TPM...5
Bpgm	Expressed.genes.TPM...5
Bphl	Expressed.genes.TPM...5
Bpnt2	Expressed.genes.TPM...5
Bptf	Expressed.genes.TPM...5
Braf	Expressed.genes.TPM...5
Brap	Expressed.genes.TPM...5
Brat1	Expressed.genes.TPM...5
Brca1	Expressed.genes.TPM...5
Brca2	Expressed.genes.TPM...5
Brcc3	Monoallelic.Expressed.Genes, Expressed.genes.TPM...5
Brd1	Expressed.genes.TPM...5
Brd10	Expressed.genes.TPM...5
Brd2	Expressed.genes.TPM...5
Brd3	Expressed.genes.TPM...5
Brd3os	Expressed.genes.TPM...5
Brd4	Expressed.genes.TPM...5
Brd7	Expressed.genes.TPM...5
Brd8	Expressed.genes.TPM...5
Brd9	Expressed.genes.TPM...5
Brf1	Expressed.genes.TPM...5
Brf2	Expressed.genes.TPM...5
Bri3bp	Expressed.genes.TPM...5
Brinp2	Expressed.genes.TPM...5
Brip1	Expressed.genes.TPM...5
Brip1os	Expressed.genes.TPM...5
Brix1	Expressed.genes.TPM...5
Brk1	Expressed.genes.TPM...5
Brms1l	Expressed.genes.TPM...5
Brox	Expressed.genes.TPM...5
Brpf1	Expressed.genes.TPM...5
Brpf3	Expressed.genes.TPM...5
Brsk1	Expressed.genes.TPM...5
Brsk2	Expressed.genes.TPM...5
Brwd1	Expressed.genes.TPM...5
Brwd3	Monoallelic.Expressed.Genes, Expressed.genes.TPM...5
Bscl2	Expressed.genes.TPM...5
Bsdc1	Expressed.genes.TPM...5
Bsg	Expressed.genes.TPM...5
Btaf1	Expressed.genes.TPM...5
Btbd1	Expressed.genes.TPM...5
Btbd10	Expressed.genes.TPM...5
Btbd19	Expressed.genes.TPM...5
Btbd2	Expressed.genes.TPM...5
Btbd3	Expressed.genes.TPM...5
Btbd6	Expressed.genes.TPM...5
Btbd7	Expressed.genes.TPM...5
Btbd8	Expressed.genes.TPM...5
Btbd9	Expressed.genes.TPM...5
Btd	Expressed.genes.TPM...5
Btf3	Expressed.genes.TPM...5
Btf3.ps1	aME.w.o.imprinted.genes, aME.genes, Monoallelic.Expressed.Genes, Expressed.genes.TPM...5
Btf3l4	Expressed.genes.TPM...5
Btf3l4b	aME.w.o.imprinted.genes, aME.genes, Monoallelic.Expressed.Genes, Expressed.genes.TPM...5
Btg1	Expressed.genes.TPM...5
Btg2	Expressed.genes.TPM...5
Btg3	Expressed.genes.TPM...5
Btrc	Expressed.genes.TPM...5
Bub1	Expressed.genes.TPM...5
Bub1b	Expressed.genes.TPM...5
Bub3	Expressed.genes.TPM...5
Bud13	Expressed.genes.TPM...5
Bud23	Expressed.genes.TPM...5
Bud31	Expressed.genes.TPM...5
Bysl	Expressed.genes.TPM...5
Bzw1	Expressed.genes.TPM...5
Bzw2	Expressed.genes.TPM...5
C030006K11Rik	Expressed.genes.TPM...5
C030037D09Rik	Expressed.genes.TPM...5
C1d	Expressed.genes.TPM...5
C1galt1	Expressed.genes.TPM...5
C1qtnf12	aRME, aME.w.o.imprinted.genes, aME.genes, Monoallelic.Expressed.Genes, Expressed.genes.TPM...5
C1qtnf5	Expressed.genes.TPM...5
C1qtnf6	Expressed.genes.TPM...5
C2cd2	Expressed.genes.TPM...5
C2cd2l	Expressed.genes.TPM...5
C2cd3	Expressed.genes.TPM...5
C330018D20Rik	aRME, aME.w.o.imprinted.genes, aME.genes, Monoallelic.Expressed.Genes, Expressed.genes.TPM...5
C87436	Expressed.genes.TPM...5
C920021L13Rik	aRME, aME.w.o.imprinted.genes, aME.genes, Monoallelic.Expressed.Genes, Expressed.genes.TPM...5
C9orf72	Expressed.genes.TPM...5
Caap1	Expressed.genes.TPM...5
Cab39	Expressed.genes.TPM...5
Cab39l	Expressed.genes.TPM...5
Cabin1	Expressed.genes.TPM...5
Cables1	Expressed.genes.TPM...5
Cables2	Expressed.genes.TPM...5
Cacfd1	Expressed.genes.TPM...5
Cachd1	Expressed.genes.TPM...5
Cacna1a	Expressed.genes.TPM...5
Cacna1b	Expressed.genes.TPM...5
Cacna1c	Expressed.genes.TPM...5
Cacna1g	Expressed.genes.TPM...5
Cacna1h	Expressed.genes.TPM...5
Cacna2d1	Expressed.genes.TPM...5
Cacnb1	Expressed.genes.TPM...5
Cacnb2	Expressed.genes.TPM...5
Cacnb3	Expressed.genes.TPM...5
Cacng4	Expressed.genes.TPM...5
Cacng7	Expressed.genes.TPM...5
Cacng8	Expressed.genes.TPM...5
Cactin	Expressed.genes.TPM...5
Cacul1	Expressed.genes.TPM...5
Cacybp	aME.w.o.imprinted.genes, aME.genes, Monoallelic.Expressed.Genes, Expressed.genes.TPM...5
Cad	Expressed.genes.TPM...5
Cadm1	Expressed.genes.TPM...5
Cadm3	Expressed.genes.TPM...5
Cadm4	Expressed.genes.TPM...5
Cadps2	aME.w.o.imprinted.genes, aME.genes, Monoallelic.Expressed.Genes, Expressed.genes.TPM...5
Calb2	Expressed.genes.TPM...5
Calca	aRME, aME.w.o.imprinted.genes, aME.genes, Monoallelic.Expressed.Genes, Expressed.genes.TPM...5
Calcoco1	Expressed.genes.TPM...5
Calcrl	Expressed.genes.TPM...5
Cald1	Expressed.genes.TPM...5
Calm1	Expressed.genes.TPM...5
Calm3	Expressed.genes.TPM...5
Calml4	Expressed.genes.TPM...5
Calr	Expressed.genes.TPM...5
Calu	Expressed.genes.TPM...5
Camk1d	Expressed.genes.TPM...5
Camk1g	Expressed.genes.TPM...5
Camk2b	Expressed.genes.TPM...5
Camk2d	Expressed.genes.TPM...5
Camk2g	Expressed.genes.TPM...5
Camkk2	Expressed.genes.TPM...5
Camkmt	Expressed.genes.TPM...5
Caml	Expressed.genes.TPM...5
Camsap1	Expressed.genes.TPM...5
Camsap2	Expressed.genes.TPM...5
Camta1	Expressed.genes.TPM...5
Camta2	Expressed.genes.TPM...5
Cand2	Expressed.genes.TPM...5
Cant1	Expressed.genes.TPM...5
Canx	Expressed.genes.TPM...5
Cap1	Expressed.genes.TPM...5
Cap2	aRME, aME.w.o.imprinted.genes, aME.genes, Monoallelic.Expressed.Genes, Expressed.genes.TPM...5
Capn10	Expressed.genes.TPM...5
Capn15	Expressed.genes.TPM...5
Capn2	Expressed.genes.TPM...5
Capn5	aRME, aME.w.o.imprinted.genes, aME.genes, Monoallelic.Expressed.Genes, Expressed.genes.TPM...5
Capn6	Monoallelic.Expressed.Genes, Expressed.genes.TPM...5
Capn7	Expressed.genes.TPM...5
Capns1	Expressed.genes.TPM...5
Caprin1	Expressed.genes.TPM...5
Caprin2	Expressed.genes.TPM...5
Capza1	Expressed.genes.TPM...5
Capza2	Expressed.genes.TPM...5
Capzb	Expressed.genes.TPM...5
Car11	Expressed.genes.TPM...5
Car2	Expressed.genes.TPM...5
Car3	aME.w.o.imprinted.genes, aME.genes, Monoallelic.Expressed.Genes, Expressed.genes.TPM...5
Card19	Expressed.genes.TPM...5
Carf	Expressed.genes.TPM...5
Carhsp1	Expressed.genes.TPM...5
Carm1	Expressed.genes.TPM...5
Carmil1	Expressed.genes.TPM...5
Carmil3	Expressed.genes.TPM...5
Carnmt1	Expressed.genes.TPM...5
Cars1	Expressed.genes.TPM...5
Cars2	Expressed.genes.TPM...5
Casc3	Expressed.genes.TPM...5
Casd1	Expressed.genes.TPM...5
Cask	Monoallelic.Expressed.Genes, Expressed.genes.TPM...5
Caskin1	Expressed.genes.TPM...5
Caskin2	Expressed.genes.TPM...5
Casp12	Expressed.genes.TPM...5
Casp2	Expressed.genes.TPM...5
Casp3	Expressed.genes.TPM...5
Casp6	Expressed.genes.TPM...5
Casp7	Expressed.genes.TPM...5
Casp8ap2	Expressed.genes.TPM...5
Casp9	Expressed.genes.TPM...5
Cast	Expressed.genes.TPM...5
Castor2	Expressed.genes.TPM...5
Cat	Expressed.genes.TPM...5
Cavin1	Expressed.genes.TPM...5
Cbarp	Expressed.genes.TPM...5
Cbfa2t2	Expressed.genes.TPM...5
Cbfb	Expressed.genes.TPM...5
Cbl	Expressed.genes.TPM...5
Cblb	Expressed.genes.TPM...5
Cbll1	Expressed.genes.TPM...5
Cbr1	Expressed.genes.TPM...5
Cbr3	aRME, aME.w.o.imprinted.genes, aME.genes, Monoallelic.Expressed.Genes, Expressed.genes.TPM...5
Cbr4	Expressed.genes.TPM...5
Cbs	aRME, aME.w.o.imprinted.genes, aME.genes, Monoallelic.Expressed.Genes, Expressed.genes.TPM...5
Cbx1	Expressed.genes.TPM...5
Cbx2	Expressed.genes.TPM...5
Cbx3	Expressed.genes.TPM...5
Cbx3.ps7	aME.w.o.imprinted.genes, aME.genes, Monoallelic.Expressed.Genes, Expressed.genes.TPM...5
Cbx4	Expressed.genes.TPM...5
Cbx5	Expressed.genes.TPM...5
Cbx6	Expressed.genes.TPM...5
Cbx7	Expressed.genes.TPM...5
Cbx8	Expressed.genes.TPM...5
Cby1	Expressed.genes.TPM...5
Cc2d1a	Expressed.genes.TPM...5
Cc2d1b	Expressed.genes.TPM...5
Cc2d2a	Expressed.genes.TPM...5
Ccar1	Expressed.genes.TPM...5
Ccar2	Expressed.genes.TPM...5
Ccbe1	Expressed.genes.TPM...5
Ccdc102a	Expressed.genes.TPM...5
Ccdc106	aRME, aME.w.o.imprinted.genes, aME.genes, Monoallelic.Expressed.Genes, Expressed.genes.TPM...5
Ccdc107	Expressed.genes.TPM...5
Ccdc112	Expressed.genes.TPM...5
Ccdc115	Expressed.genes.TPM...5
Ccdc117	Expressed.genes.TPM...5
Ccdc12	Expressed.genes.TPM...5
Ccdc120	Monoallelic.Expressed.Genes, Expressed.genes.TPM...5
Ccdc124	Expressed.genes.TPM...5
Ccdc127	Expressed.genes.TPM...5
Ccdc13	Expressed.genes.TPM...5
Ccdc134	Expressed.genes.TPM...5
Ccdc136	Expressed.genes.TPM...5
Ccdc137	Expressed.genes.TPM...5
Ccdc14	Expressed.genes.TPM...5
Ccdc141	aME.w.o.imprinted.genes, aME.genes, Monoallelic.Expressed.Genes, Expressed.genes.TPM...5
Ccdc149	Expressed.genes.TPM...5
Ccdc157	Expressed.genes.TPM...5
Ccdc163	Expressed.genes.TPM...5
Ccdc167	Expressed.genes.TPM...5
Ccdc174	Expressed.genes.TPM...5
Ccdc181	Expressed.genes.TPM...5
Ccdc186	Expressed.genes.TPM...5
Ccdc191	Expressed.genes.TPM...5
Ccdc22	Monoallelic.Expressed.Genes, Expressed.genes.TPM...5
Ccdc25	Expressed.genes.TPM...5
Ccdc28a	Expressed.genes.TPM...5
Ccdc28b	Expressed.genes.TPM...5
Ccdc3	Expressed.genes.TPM...5
Ccdc30	Expressed.genes.TPM...5
Ccdc34	Expressed.genes.TPM...5
Ccdc43	Expressed.genes.TPM...5
Ccdc47	Expressed.genes.TPM...5
Ccdc50	Expressed.genes.TPM...5
Ccdc51	Expressed.genes.TPM...5
Ccdc59	Expressed.genes.TPM...5
Ccdc6	Expressed.genes.TPM...5
Ccdc61	Expressed.genes.TPM...5
Ccdc66	Expressed.genes.TPM...5
Ccdc71	Expressed.genes.TPM...5
Ccdc73	Expressed.genes.TPM...5
Ccdc74a	Expressed.genes.TPM...5
Ccdc77	Expressed.genes.TPM...5
Ccdc85c	Expressed.genes.TPM...5
Ccdc86	Expressed.genes.TPM...5
Ccdc88a	Expressed.genes.TPM...5
Ccdc88c	Expressed.genes.TPM...5
Ccdc9	Expressed.genes.TPM...5
Ccdc90b	Expressed.genes.TPM...5
Ccdc91	Expressed.genes.TPM...5
Ccdc92	Expressed.genes.TPM...5
Ccdc93	Expressed.genes.TPM...5
Ccdc97	Expressed.genes.TPM...5
Cchcr1	Expressed.genes.TPM...5
Ccl2	Expressed.genes.TPM...5
Ccl25	Expressed.genes.TPM...5
Ccm2	Expressed.genes.TPM...5
Ccn1	Expressed.genes.TPM...5
Ccn2	Expressed.genes.TPM...5
Ccna2	Expressed.genes.TPM...5
Ccnb1	Expressed.genes.TPM...5
Ccnb1.ps	aME.w.o.imprinted.genes, aME.genes, Monoallelic.Expressed.Genes, Expressed.genes.TPM...5
Ccnb2	Expressed.genes.TPM...5
Ccnb2.ps	Expressed.genes.TPM...5
Ccnc	Expressed.genes.TPM...5
Ccnd1	Expressed.genes.TPM...5
Ccnd2	Expressed.genes.TPM...5
Ccnd3	Expressed.genes.TPM...5
Ccne1	Expressed.genes.TPM...5
Ccne2	Expressed.genes.TPM...5
Ccnf	Expressed.genes.TPM...5
Ccng1	Expressed.genes.TPM...5
Ccng2	Expressed.genes.TPM...5
Ccnh	Expressed.genes.TPM...5
Ccni	Expressed.genes.TPM...5
Ccnj	Expressed.genes.TPM...5
Ccnjl	Expressed.genes.TPM...5
Ccnk	Expressed.genes.TPM...5
Ccnl1	Expressed.genes.TPM...5
Ccnl2	Expressed.genes.TPM...5
Ccnq	Expressed.genes.TPM...5
Ccnt1	Expressed.genes.TPM...5
Ccnt2	Expressed.genes.TPM...5
Ccny	Expressed.genes.TPM...5
Ccnyl1	Expressed.genes.TPM...5
Ccp110	Expressed.genes.TPM...5
Ccpg1	Expressed.genes.TPM...5
Ccs	Expressed.genes.TPM...5
Ccsap	Expressed.genes.TPM...5
Ccser2	Expressed.genes.TPM...5
Cct2	Expressed.genes.TPM...5
Cct4	Expressed.genes.TPM...5
Cct5	Expressed.genes.TPM...5
Cct6a	Expressed.genes.TPM...5
Cct8	Expressed.genes.TPM...5
Ccz1	Expressed.genes.TPM...5
Cd109	aRME, aME.w.o.imprinted.genes, aME.genes, Monoallelic.Expressed.Genes, Expressed.genes.TPM...5
Cd151	Expressed.genes.TPM...5
Cd164	Expressed.genes.TPM...5
Cd1d1	aRME, aME.w.o.imprinted.genes, aME.genes, Monoallelic.Expressed.Genes, Expressed.genes.TPM...5
Cd1d2	aRME, aME.w.o.imprinted.genes, aME.genes, Monoallelic.Expressed.Genes, Expressed.genes.TPM...5
Cd200	aRME, aME.w.o.imprinted.genes, aME.genes, Monoallelic.Expressed.Genes, Expressed.genes.TPM...5
Cd24a	Expressed.genes.TPM...5
Cd276	Expressed.genes.TPM...5
Cd2ap	Expressed.genes.TPM...5
Cd2bp2	Expressed.genes.TPM...5
Cd320	Expressed.genes.TPM...5
Cd36	aME.genes, aME.w.o.imprinted.genes, Monoallelic.Expressed.Genes, Expressed.genes.TPM...5
Cd44	Expressed.genes.TPM...5
Cd47	Expressed.genes.TPM...5
Cd81	Expressed.genes.TPM...5
Cd82	Expressed.genes.TPM...5
Cd9	Expressed.genes.TPM...5
Cd99l2	Monoallelic.Expressed.Genes, Expressed.genes.TPM...5
Cdadc1	Expressed.genes.TPM...5
Cdc123	Expressed.genes.TPM...5
Cdc14a	Expressed.genes.TPM...5
Cdc16	Expressed.genes.TPM...5
Cdc20	Expressed.genes.TPM...5
Cdc23	Expressed.genes.TPM...5
Cdc25a	Expressed.genes.TPM...5
Cdc25b	Expressed.genes.TPM...5
Cdc25c	Expressed.genes.TPM...5
Cdc26	Expressed.genes.TPM...5
Cdc27	Expressed.genes.TPM...5
Cdc34	Expressed.genes.TPM...5
Cdc37	Expressed.genes.TPM...5
Cdc37l1	Expressed.genes.TPM...5
Cdc40	Expressed.genes.TPM...5
Cdc42	Expressed.genes.TPM...5
Cdc42bpa	Expressed.genes.TPM...5
Cdc42bpb	Expressed.genes.TPM...5
Cdc42bpg	Expressed.genes.TPM...5
Cdc42ep1	Expressed.genes.TPM...5
Cdc42ep3	Expressed.genes.TPM...5
Cdc42ep4	Expressed.genes.TPM...5
Cdc42se1	Expressed.genes.TPM...5
Cdc42se2	Expressed.genes.TPM...5
Cdc45	Expressed.genes.TPM...5
Cdc5l	Expressed.genes.TPM...5
Cdc6	Expressed.genes.TPM...5
Cdc7	Expressed.genes.TPM...5
Cdc73	Expressed.genes.TPM...5
Cdca2	Expressed.genes.TPM...5
Cdca3	Expressed.genes.TPM...5
Cdca4	Expressed.genes.TPM...5
Cdca5	Expressed.genes.TPM...5
Cdca7	Expressed.genes.TPM...5
Cdca7l	Expressed.genes.TPM...5
Cdca8	Expressed.genes.TPM...5
Cdh10	Expressed.genes.TPM...5
Cdh11	aME.w.o.imprinted.genes, aME.genes, Monoallelic.Expressed.Genes, Expressed.genes.TPM...5
Cdh13	Expressed.genes.TPM...5
Cdh2	Expressed.genes.TPM...5
Cdh20	aRME, aME.w.o.imprinted.genes, aME.genes, Monoallelic.Expressed.Genes, Expressed.genes.TPM...5
Cdh22	Expressed.genes.TPM...5
Cdh24	Expressed.genes.TPM...5
Cdh4	Expressed.genes.TPM...5
Cdh6	Expressed.genes.TPM...5
Cdin1	Expressed.genes.TPM...5
Cdip1	Expressed.genes.TPM...5
Cdipt	Expressed.genes.TPM...5
Cdk1	Expressed.genes.TPM...5
Cdk10	Expressed.genes.TPM...5
Cdk11b	Expressed.genes.TPM...5
Cdk12	Expressed.genes.TPM...5
Cdk13	Expressed.genes.TPM...5
Cdk14	Expressed.genes.TPM...5
Cdk16	Monoallelic.Expressed.Genes, Expressed.genes.TPM...5
Cdk17	Expressed.genes.TPM...5
Cdk19	Expressed.genes.TPM...5
Cdk2	Expressed.genes.TPM...5
Cdk20	Expressed.genes.TPM...5
Cdk2ap1	Expressed.genes.TPM...5
Cdk2ap2	Expressed.genes.TPM...5
Cdk3	aRME, aME.w.o.imprinted.genes, aME.genes, Monoallelic.Expressed.Genes, Expressed.genes.TPM...5
Cdk4	Expressed.genes.TPM...5
Cdk5	Expressed.genes.TPM...5
Cdk5rap1	Expressed.genes.TPM...5
Cdk5rap2	Expressed.genes.TPM...5
Cdk5rap3	Expressed.genes.TPM...5
Cdk6	Expressed.genes.TPM...5
Cdk7	Expressed.genes.TPM...5
Cdk8	Expressed.genes.TPM...5
Cdk9	Expressed.genes.TPM...5
Cdkal1	Expressed.genes.TPM...5
Cdkl3	Expressed.genes.TPM...5
Cdkl5	Monoallelic.Expressed.Genes, Expressed.genes.TPM...5
Cdkn1a	Expressed.genes.TPM...5
Cdkn1b	Expressed.genes.TPM...5
Cdkn2a	Expressed.genes.TPM...5
Cdkn2aip	Expressed.genes.TPM...5
Cdkn2aipnl	Expressed.genes.TPM...5
Cdkn2b	Expressed.genes.TPM...5
Cdkn2c	Expressed.genes.TPM...5
Cdkn2d	Expressed.genes.TPM...5
Cdkn3	Expressed.genes.TPM...5
Cdo1	Expressed.genes.TPM...5
Cdon	Expressed.genes.TPM...5
Cdpf1	Expressed.genes.TPM...5
Cdr2	Expressed.genes.TPM...5
Cdr2l	Expressed.genes.TPM...5
Cds2	Expressed.genes.TPM...5
Cdt1	Expressed.genes.TPM...5
Cdv3	Expressed.genes.TPM...5
Cdyl	Expressed.genes.TPM...5
Cebpa	Expressed.genes.TPM...5
Cebpb	Expressed.genes.TPM...5
Cebpd	Expressed.genes.TPM...5
Cebpg	Expressed.genes.TPM...5
Cebpz	Expressed.genes.TPM...5
Cebpzos	Expressed.genes.TPM...5
Cecr2	Expressed.genes.TPM...5
Celf1	Expressed.genes.TPM...5
Celf2	Expressed.genes.TPM...5
Celf5	Expressed.genes.TPM...5
Celrr	Expressed.genes.TPM...5
Celsr1	Expressed.genes.TPM...5
Celsr2	Expressed.genes.TPM...5
Cemip	Expressed.genes.TPM...5
Cemip2	Expressed.genes.TPM...5
Cenatac	Expressed.genes.TPM...5
Cenpa	Expressed.genes.TPM...5
Cenpb	Expressed.genes.TPM...5
Cenpc1	Expressed.genes.TPM...5
Cenpe	Expressed.genes.TPM...5
Cenpf	Expressed.genes.TPM...5
Cenph	Expressed.genes.TPM...5
Cenpi	Monoallelic.Expressed.Genes, Expressed.genes.TPM...5
Cenpj	Expressed.genes.TPM...5
Cenpk	Expressed.genes.TPM...5
Cenpl	Expressed.genes.TPM...5
Cenpm	Expressed.genes.TPM...5
Cenpn	Expressed.genes.TPM...5
Cenpo	Expressed.genes.TPM...5
Cenpp	Expressed.genes.TPM...5
Cenpq	Expressed.genes.TPM...5
Cenps	Expressed.genes.TPM...5
Cenpt	Expressed.genes.TPM...5
Cenpu	Expressed.genes.TPM...5
Cenpw	Expressed.genes.TPM...5
Cep104	Expressed.genes.TPM...5
Cep112	Expressed.genes.TPM...5
Cep120	Expressed.genes.TPM...5
Cep128	Expressed.genes.TPM...5
Cep131	Expressed.genes.TPM...5
Cep135	Expressed.genes.TPM...5
Cep15	Expressed.genes.TPM...5
Cep152	Expressed.genes.TPM...5
Cep162	Expressed.genes.TPM...5
Cep164	Expressed.genes.TPM...5
Cep170	Expressed.genes.TPM...5
Cep170b	Expressed.genes.TPM...5
Cep19	Expressed.genes.TPM...5
Cep192	Expressed.genes.TPM...5
Cep20	Expressed.genes.TPM...5
Cep250	Expressed.genes.TPM...5
Cep295	Expressed.genes.TPM...5
Cep350	Expressed.genes.TPM...5
Cep41	Expressed.genes.TPM...5
Cep43	Expressed.genes.TPM...5
Cep44	Expressed.genes.TPM...5
Cep55	Expressed.genes.TPM...5
Cep57	Expressed.genes.TPM...5
Cep57l1	Expressed.genes.TPM...5
Cep68	Expressed.genes.TPM...5
Cep70	Expressed.genes.TPM...5
Cep72	Expressed.genes.TPM...5
Cep76	Expressed.genes.TPM...5
Cep78	Expressed.genes.TPM...5
Cep83	Expressed.genes.TPM...5
Cep85	Expressed.genes.TPM...5
Cep89	Expressed.genes.TPM...5
Cep95	Expressed.genes.TPM...5
Cep97	Expressed.genes.TPM...5
Cerk	Expressed.genes.TPM...5
Cerox1	Expressed.genes.TPM...5
Cers1	Expressed.genes.TPM...5
Cers2	Expressed.genes.TPM...5
Cers4	aRME, aME.w.o.imprinted.genes, aME.genes, Monoallelic.Expressed.Genes, Expressed.genes.TPM...5
Cers5	Expressed.genes.TPM...5
Cers6	Expressed.genes.TPM...5
Cert1	Expressed.genes.TPM...5
Cetn2	Monoallelic.Expressed.Genes, Expressed.genes.TPM...5
Cetn3	aME.w.o.imprinted.genes, aME.genes, Monoallelic.Expressed.Genes, Expressed.genes.TPM...5
Cetn4	Expressed.genes.TPM...5
Cfap100	Expressed.genes.TPM...5
Cfap20	Expressed.genes.TPM...5
Cfap20dc	Expressed.genes.TPM...5
Cfap298	Expressed.genes.TPM...5
Cfap36	Expressed.genes.TPM...5
Cfap410	Expressed.genes.TPM...5
Cfap418	Expressed.genes.TPM...5
Cfap68	Expressed.genes.TPM...5
Cfap97	Expressed.genes.TPM...5
Cfdp1	Expressed.genes.TPM...5
Cfl1	Expressed.genes.TPM...5
Cfl2	Expressed.genes.TPM...5
Cflar	Expressed.genes.TPM...5
Cfp	Monoallelic.Expressed.Genes, Expressed.genes.TPM...5
Cggbp1	Expressed.genes.TPM...5
Cgnl1	Expressed.genes.TPM...5
Cgrrf1	Expressed.genes.TPM...5
Chadl	Expressed.genes.TPM...5
Chaf1a	Expressed.genes.TPM...5
Chaf1b	Expressed.genes.TPM...5
Champ1	Expressed.genes.TPM...5
Chaserr	Expressed.genes.TPM...5
Chchd1	Expressed.genes.TPM...5
Chchd10	aRME, aME.w.o.imprinted.genes, aME.genes, Monoallelic.Expressed.Genes, Expressed.genes.TPM...5
Chchd2	Expressed.genes.TPM...5
Chchd3	Expressed.genes.TPM...5
Chchd4	Expressed.genes.TPM...5
Chchd5	Expressed.genes.TPM...5
Chchd6	Expressed.genes.TPM...5
Chchd7	Expressed.genes.TPM...5
Chd1	Expressed.genes.TPM...5
Chd1l	Expressed.genes.TPM...5
Chd2	Expressed.genes.TPM...5
Chd3	Expressed.genes.TPM...5
Chd4	Expressed.genes.TPM...5
Chd6	Expressed.genes.TPM...5
Chd7	Expressed.genes.TPM...5
Chd8	Expressed.genes.TPM...5
Chd9	Expressed.genes.TPM...5
Chek1	Expressed.genes.TPM...5
Chek2	Expressed.genes.TPM...5
Cherp	Expressed.genes.TPM...5
Chfr	Expressed.genes.TPM...5
Chga	Expressed.genes.TPM...5
Chid1	Expressed.genes.TPM...5
Chka	Expressed.genes.TPM...5
Chkb	Expressed.genes.TPM...5
Chl1	aRME, aME.w.o.imprinted.genes, aME.genes, Monoallelic.Expressed.Genes, Expressed.genes.TPM...5
Chm	Monoallelic.Expressed.Genes, Expressed.genes.TPM...5
Chml	Expressed.genes.TPM...5
Chmp1a	Expressed.genes.TPM...5
Chmp1b	Expressed.genes.TPM...5
Chmp2b	Expressed.genes.TPM...5
Chmp3	Expressed.genes.TPM...5
Chmp4b	Expressed.genes.TPM...5
Chmp5	Expressed.genes.TPM...5
Chmp6	Expressed.genes.TPM...5
Chmp7	Expressed.genes.TPM...5
Chn1	Expressed.genes.TPM...5
Chn1os1	aRME, aME.w.o.imprinted.genes, aME.genes, Monoallelic.Expressed.Genes, Expressed.genes.TPM...5
Chn2	Expressed.genes.TPM...5
Chordc1	Expressed.genes.TPM...5
Chp1	Expressed.genes.TPM...5
Chpf	Expressed.genes.TPM...5
Chpf2	Expressed.genes.TPM...5
Chpt1	Expressed.genes.TPM...5
Chrm3	Expressed.genes.TPM...5
Chrna4	Expressed.genes.TPM...5
Chst10	Expressed.genes.TPM...5
Chst11	Expressed.genes.TPM...5
Chst12	Expressed.genes.TPM...5
Chst2	Expressed.genes.TPM...5
Chst7	Monoallelic.Expressed.Genes, Expressed.genes.TPM...5
Chsy1	Expressed.genes.TPM...5
Chtf18	Expressed.genes.TPM...5
Chtop	Expressed.genes.TPM...5
Chuk	Expressed.genes.TPM...5
Churc1	Expressed.genes.TPM...5
Ciao1	Expressed.genes.TPM...5
Ciao2a	Expressed.genes.TPM...5
Ciao2b	Expressed.genes.TPM...5
Ciao3	Expressed.genes.TPM...5
Ciapin1	Expressed.genes.TPM...5
Cib1	Expressed.genes.TPM...5
Cib2	Expressed.genes.TPM...5
Cibar1	Expressed.genes.TPM...5
Cic	Expressed.genes.TPM...5
Cilk1	Expressed.genes.TPM...5
Cinp	Expressed.genes.TPM...5
Cip2a	Expressed.genes.TPM...5
Cipc	Expressed.genes.TPM...5
Cirbp	Expressed.genes.TPM...5
Cisd1	Expressed.genes.TPM...5
Cisd2	Expressed.genes.TPM...5
Cit	Expressed.genes.TPM...5
Cited1	Monoallelic.Expressed.Genes, Expressed.genes.TPM...5
Cited2	Expressed.genes.TPM...5
Ciz1	Expressed.genes.TPM...5
Ckap2	Expressed.genes.TPM...5
Ckap2l	Expressed.genes.TPM...5
Ckap4	Expressed.genes.TPM...5
Ckap5	Expressed.genes.TPM...5
Ckb	Expressed.genes.TPM...5
Cklf	Expressed.genes.TPM...5
Cks1b	Expressed.genes.TPM...5
Cks2	Expressed.genes.TPM...5
Clasp1	Expressed.genes.TPM...5
Clasp2	Expressed.genes.TPM...5
Clasrp	Expressed.genes.TPM...5
Clba1	Expressed.genes.TPM...5
Clcc1	Expressed.genes.TPM...5
Clcn2	Expressed.genes.TPM...5
Clcn3	Expressed.genes.TPM...5
Clcn4	Expressed.genes.TPM...5
Clcn5	Monoallelic.Expressed.Genes, Expressed.genes.TPM...5
Clcn6	Expressed.genes.TPM...5
Cldn12	Expressed.genes.TPM...5
Cldnd1	Expressed.genes.TPM...5
Clec16a	Expressed.genes.TPM...5
Clec2l	Expressed.genes.TPM...5
Clec3b	Expressed.genes.TPM...5
Clic1	Expressed.genes.TPM...5
Clic4	Expressed.genes.TPM...5
Clic5	aRME, aME.w.o.imprinted.genes, aME.genes, Monoallelic.Expressed.Genes, Expressed.genes.TPM...5
Clint1	Expressed.genes.TPM...5
Clip1	Expressed.genes.TPM...5
Clip2	Expressed.genes.TPM...5
Clip3	Expressed.genes.TPM...5
Clip4	Expressed.genes.TPM...5
Clk1	Expressed.genes.TPM...5
Clk2	Expressed.genes.TPM...5
Clk3	Expressed.genes.TPM...5
Clk4	Expressed.genes.TPM...5
Cln3	Expressed.genes.TPM...5
Cln5	Expressed.genes.TPM...5
Cln6	Expressed.genes.TPM...5
Cln8	Expressed.genes.TPM...5
Clns1a	Expressed.genes.TPM...5
Clock	Expressed.genes.TPM...5
Clp1	Expressed.genes.TPM...5
Clpb	Expressed.genes.TPM...5
Clpp	Expressed.genes.TPM...5
Clptm1l	Expressed.genes.TPM...5
Clpx	Expressed.genes.TPM...5
Clspn	Expressed.genes.TPM...5
Clstn1	Expressed.genes.TPM...5
Clta	Expressed.genes.TPM...5
Cltb	Expressed.genes.TPM...5
Cltc	Expressed.genes.TPM...5
Clu	Expressed.genes.TPM...5
Cluap1	Expressed.genes.TPM...5
Cluh	Expressed.genes.TPM...5
Cmas	Expressed.genes.TPM...5
Cmc1	Expressed.genes.TPM...5
Cmc2	Expressed.genes.TPM...5
Cmc4	Monoallelic.Expressed.Genes, Expressed.genes.TPM...5
Cmip	Expressed.genes.TPM...5
Cmpk1	Expressed.genes.TPM...5
Cmss1	Expressed.genes.TPM...5
Cmtm3	Expressed.genes.TPM...5
Cmtm4	Expressed.genes.TPM...5
Cmtm5	Expressed.genes.TPM...5
Cmtm6	Expressed.genes.TPM...5
Cmtr1	Expressed.genes.TPM...5
Cnbp	Expressed.genes.TPM...5
Cndp2	Expressed.genes.TPM...5
Cnep1r1	Expressed.genes.TPM...5
Cnih1	Expressed.genes.TPM...5
Cnih2	Expressed.genes.TPM...5
Cnih4	Expressed.genes.TPM...5
Cnksr3	Expressed.genes.TPM...5
Cnn2	Expressed.genes.TPM...5
Cnn3	Expressed.genes.TPM...5
Cnnm3	Expressed.genes.TPM...5
Cnot1	Expressed.genes.TPM...5
Cnot10	Expressed.genes.TPM...5
Cnot11	Expressed.genes.TPM...5
Cnot2	Expressed.genes.TPM...5
Cnot3	Expressed.genes.TPM...5
Cnot4	Expressed.genes.TPM...5
Cnot6	Expressed.genes.TPM...5
Cnot6l	Expressed.genes.TPM...5
Cnot7	Expressed.genes.TPM...5
Cnot8	Expressed.genes.TPM...5
Cnot9	Expressed.genes.TPM...5
Cnp	aRME, aME.w.o.imprinted.genes, aME.genes, Monoallelic.Expressed.Genes, Expressed.genes.TPM...5
Cnppd1	Expressed.genes.TPM...5
Cnpy1	Expressed.genes.TPM...5
Cnpy2	Expressed.genes.TPM...5
Cnpy3	Expressed.genes.TPM...5
Cnpy4	Expressed.genes.TPM...5
Cnst	Expressed.genes.TPM...5
Cntln	Expressed.genes.TPM...5
Cntn1	Expressed.genes.TPM...5
Cntrl	Expressed.genes.TPM...5
Cntrob	Expressed.genes.TPM...5
Coa3	Expressed.genes.TPM...5
Coa4	Expressed.genes.TPM...5
Coa5	Expressed.genes.TPM...5
Coa6	Expressed.genes.TPM...5
Coa7	Expressed.genes.TPM...5
Coa8	Expressed.genes.TPM...5
Coasy	Expressed.genes.TPM...5
Cobll1	Expressed.genes.TPM...5
Cog1	Expressed.genes.TPM...5
Cog2	Expressed.genes.TPM...5
Cog3	Expressed.genes.TPM...5
Cog4	Expressed.genes.TPM...5
Cog5	Expressed.genes.TPM...5
Cog6	Expressed.genes.TPM...5
Cog7	Expressed.genes.TPM...5
Cog8	Expressed.genes.TPM...5
Coil	Expressed.genes.TPM...5
Col11a1	Expressed.genes.TPM...5
Col11a2	Expressed.genes.TPM...5
Col12a1	Expressed.genes.TPM...5
Col16a1	Expressed.genes.TPM...5
Col18a1	Expressed.genes.TPM...5
Col22a1	Expressed.genes.TPM...5
Col27a1	Expressed.genes.TPM...5
Col4a1	Expressed.genes.TPM...5
Col4a2	Expressed.genes.TPM...5
Col4a5	Monoallelic.Expressed.Genes, Expressed.genes.TPM...5
Col5a1	Expressed.genes.TPM...5
Col5a3	Expressed.genes.TPM...5
Col6a1	Expressed.genes.TPM...5
Col9a2	Expressed.genes.TPM...5
Col9a3	Expressed.genes.TPM...5
Colgalt1	Expressed.genes.TPM...5
Colgalt2	Expressed.genes.TPM...5
Commd10	Expressed.genes.TPM...5
Commd2	Expressed.genes.TPM...5
Commd3	Expressed.genes.TPM...5
Commd4	Expressed.genes.TPM...5
Commd5	Expressed.genes.TPM...5
Commd6	Expressed.genes.TPM...5
Commd7	Expressed.genes.TPM...5
Commd8	Expressed.genes.TPM...5
Commd9	Expressed.genes.TPM...5
Comt	Expressed.genes.TPM...5
Comtd1	Expressed.genes.TPM...5
Cop1	Expressed.genes.TPM...5
Copa	Expressed.genes.TPM...5
Copb1	Expressed.genes.TPM...5
Copb2	Expressed.genes.TPM...5
Cope	Expressed.genes.TPM...5
Copg1	Expressed.genes.TPM...5
Copg2	Expressed.genes.TPM...5
Coprs	Expressed.genes.TPM...5
Cops2	Expressed.genes.TPM...5
Cops3	Expressed.genes.TPM...5
Cops4	Expressed.genes.TPM...5
Cops5	Expressed.genes.TPM...5
Cops6	Expressed.genes.TPM...5
Cops7a	Expressed.genes.TPM...5
Cops7b	Expressed.genes.TPM...5
Cops8	Expressed.genes.TPM...5
Copz1	Expressed.genes.TPM...5
Coq10a	Expressed.genes.TPM...5
Coq10b	Expressed.genes.TPM...5
Coq2	Expressed.genes.TPM...5
Coq3	Expressed.genes.TPM...5
Coq4	Expressed.genes.TPM...5
Coq5	Expressed.genes.TPM...5
Coq6	Expressed.genes.TPM...5
Coq7	Expressed.genes.TPM...5
Coq8a	Expressed.genes.TPM...5
Coq8b	Expressed.genes.TPM...5
Coq9	Expressed.genes.TPM...5
Coro1b	Expressed.genes.TPM...5
Coro1c	Expressed.genes.TPM...5
Coro2b	Expressed.genes.TPM...5
Coro7	Expressed.genes.TPM...5
Cotl1	Expressed.genes.TPM...5
Cox10	Expressed.genes.TPM...5
Cox11	Expressed.genes.TPM...5
Cox14	Expressed.genes.TPM...5
Cox15	Expressed.genes.TPM...5
Cox16	Expressed.genes.TPM...5
Cox18	Expressed.genes.TPM...5
Cox19	Expressed.genes.TPM...5
Cox20	Expressed.genes.TPM...5
Cox4i1	Expressed.genes.TPM...5
Cox5a	Expressed.genes.TPM...5
Cox5b	Expressed.genes.TPM...5
Cox5b.ps	aME.w.o.imprinted.genes, aME.genes, Monoallelic.Expressed.Genes, Expressed.genes.TPM...5
Cox6a1	Expressed.genes.TPM...5
Cox6b2	Expressed.genes.TPM...5
Cox6c	Expressed.genes.TPM...5
Cox7a2	Expressed.genes.TPM...5
Cox7a2l	Expressed.genes.TPM...5
Cox7b	Monoallelic.Expressed.Genes, Expressed.genes.TPM...5
Cox7c	Expressed.genes.TPM...5
Cox7c.ps1	Expressed.genes.TPM...5
Cox8a	Expressed.genes.TPM...5
Cp	aME.genes, aME.w.o.imprinted.genes, Monoallelic.Expressed.Genes, Expressed.genes.TPM...5
Cpd	Expressed.genes.TPM...5
Cpe	Expressed.genes.TPM...5
Cpeb1	Expressed.genes.TPM...5
Cpeb2	Expressed.genes.TPM...5
Cpeb4	Expressed.genes.TPM...5
Cplane1	Expressed.genes.TPM...5
Cplx2	Expressed.genes.TPM...5
Cpne1	Expressed.genes.TPM...5
Cpne2	Expressed.genes.TPM...5
Cpne3	Expressed.genes.TPM...5
Cpne8	aRME, aME.w.o.imprinted.genes, aME.genes, Monoallelic.Expressed.Genes, Expressed.genes.TPM...5
Cpox	Expressed.genes.TPM...5
Cpped1	Expressed.genes.TPM...5
Cpsf1	Expressed.genes.TPM...5
Cpsf2	Expressed.genes.TPM...5
Cpsf3	Expressed.genes.TPM...5
Cpsf4	Expressed.genes.TPM...5
Cpsf6	Expressed.genes.TPM...5
Cpsf7	Expressed.genes.TPM...5
Cpt1a	Expressed.genes.TPM...5
Cpt1c	aRME, aME.w.o.imprinted.genes, aME.genes, Monoallelic.Expressed.Genes, Expressed.genes.TPM...5
Cpt2	Expressed.genes.TPM...5
Cptp	Expressed.genes.TPM...5
Cpxm1	Expressed.genes.TPM...5
Cr1l	Expressed.genes.TPM...5
Cracd	Expressed.genes.TPM...5
Crat	Expressed.genes.TPM...5
Crbn	Expressed.genes.TPM...5
Crcp	Expressed.genes.TPM...5
Creb1	Expressed.genes.TPM...5
Creb3	aME.w.o.imprinted.genes, aME.genes, Monoallelic.Expressed.Genes, Expressed.genes.TPM...5
Creb3l2	Expressed.genes.TPM...5
Creb5	Expressed.genes.TPM...5
Crebbp	Expressed.genes.TPM...5
Crebzf	Expressed.genes.TPM...5
Creg1	Expressed.genes.TPM...5
Creld1	Expressed.genes.TPM...5
Crim1	Expressed.genes.TPM...5
Cript	Expressed.genes.TPM...5
Crispld2	aRME, aME.w.o.imprinted.genes, aME.genes, Monoallelic.Expressed.Genes, Expressed.genes.TPM...5
Crk	Expressed.genes.TPM...5
Crkl	Expressed.genes.TPM...5
Crlf2	Expressed.genes.TPM...5
Crlf3	Expressed.genes.TPM...5
Crls1	Expressed.genes.TPM...5
Crmp1	Expressed.genes.TPM...5
Crnde	Expressed.genes.TPM...5
Crnkl1	Expressed.genes.TPM...5
Crocc	Expressed.genes.TPM...5
Crot	Expressed.genes.TPM...5
Crtap	Expressed.genes.TPM...5
Crtc1	Expressed.genes.TPM...5
Crtc2	Expressed.genes.TPM...5
Crtc3	Expressed.genes.TPM...5
Cry1	Expressed.genes.TPM...5
Cry2	Expressed.genes.TPM...5
Cryab	Expressed.genes.TPM...5
Crybg3	Expressed.genes.TPM...5
Cryzl1	Expressed.genes.TPM...5
Cs	Expressed.genes.TPM...5
Csad	Expressed.genes.TPM...5
Csdc2	aRME, aME.w.o.imprinted.genes, aME.genes, Monoallelic.Expressed.Genes, Expressed.genes.TPM...5
Csde1	Expressed.genes.TPM...5
Cse1l	Expressed.genes.TPM...5
Csgalnact1	Expressed.genes.TPM...5
Csk	Expressed.genes.TPM...5
Csnk1a1	Expressed.genes.TPM...5
Csnk1d	Expressed.genes.TPM...5
Csnk1e	Expressed.genes.TPM...5
Csnk1g1	Expressed.genes.TPM...5
Csnk1g2	Expressed.genes.TPM...5
Csnk1g3	Expressed.genes.TPM...5
Csnk2a1	aME.w.o.imprinted.genes, aME.genes, Monoallelic.Expressed.Genes, Expressed.genes.TPM...5
Csnk2a1.ps3	aME.w.o.imprinted.genes, aME.genes, Monoallelic.Expressed.Genes, Expressed.genes.TPM...5
Csnk2a2	Expressed.genes.TPM...5
Cspg5	Expressed.genes.TPM...5
Cspp1	Expressed.genes.TPM...5
Csrnp2	Expressed.genes.TPM...5
Csrp1	aME.w.o.imprinted.genes, aME.genes, Monoallelic.Expressed.Genes, Expressed.genes.TPM...5
Cst3	Expressed.genes.TPM...5
Cstb	Expressed.genes.TPM...5
Cstf1	Expressed.genes.TPM...5
Cstf2	Monoallelic.Expressed.Genes, Expressed.genes.TPM...5
Cstf2t	Expressed.genes.TPM...5
Cstf3	Expressed.genes.TPM...5
Cstpp1	Expressed.genes.TPM...5
Ctc1	Expressed.genes.TPM...5
Ctcf	Expressed.genes.TPM...5
Ctdnep1	Expressed.genes.TPM...5
Ctdp1	Expressed.genes.TPM...5
Ctdsp1	Expressed.genes.TPM...5
Ctdsp2	Expressed.genes.TPM...5
Ctdsp2.ps	aME.w.o.imprinted.genes, aME.genes, Monoallelic.Expressed.Genes, Expressed.genes.TPM...5
Ctdspl	Expressed.genes.TPM...5
Ctdspl2	Expressed.genes.TPM...5
Cth	aME.w.o.imprinted.genes, aME.genes, Monoallelic.Expressed.Genes, Expressed.genes.TPM...5
Ctif	Expressed.genes.TPM...5
Ctnna1	Expressed.genes.TPM...5
Ctnna2	Expressed.genes.TPM...5
Ctnnal1	Expressed.genes.TPM...5
Ctnnb1	Expressed.genes.TPM...5
Ctnnbip1	Expressed.genes.TPM...5
Ctnnd1	Expressed.genes.TPM...5
Ctnnd2	Expressed.genes.TPM...5
Ctps1	Expressed.genes.TPM...5
Ctps2	Monoallelic.Expressed.Genes, Expressed.genes.TPM...5
Ctr9	Expressed.genes.TPM...5
Ctsa	Expressed.genes.TPM...5
Ctsb	Expressed.genes.TPM...5
Ctsd	Expressed.genes.TPM...5
Ctsf	aRME, aME.w.o.imprinted.genes, aME.genes, Monoallelic.Expressed.Genes, Expressed.genes.TPM...5
Ctsl	Expressed.genes.TPM...5
Ctso	Expressed.genes.TPM...5
Cttn	Expressed.genes.TPM...5
Cttnbp2	Expressed.genes.TPM...5
Cttnbp2nl	Expressed.genes.TPM...5
Ctu1	Expressed.genes.TPM...5
Ctu2	Expressed.genes.TPM...5
Ctxn1	Expressed.genes.TPM...5
Cuedc1	Expressed.genes.TPM...5
Cuedc2	Expressed.genes.TPM...5
Cul1	Expressed.genes.TPM...5
Cul3	Expressed.genes.TPM...5
Cul4a	Expressed.genes.TPM...5
Cul5	Expressed.genes.TPM...5
Cul7	Expressed.genes.TPM...5
Cuta	Expressed.genes.TPM...5
Cutc	Expressed.genes.TPM...5
Cux1	Expressed.genes.TPM...5
Cwc15	Expressed.genes.TPM...5
Cwc22	Expressed.genes.TPM...5
Cwc22rt1	aME.w.o.imprinted.genes, aME.genes, Monoallelic.Expressed.Genes, Expressed.genes.TPM...5
Cwc25	Expressed.genes.TPM...5
Cwc27	Expressed.genes.TPM...5
Cwf19l1	Expressed.genes.TPM...5
Cwf19l2	Expressed.genes.TPM...5
Cx3cl1	Expressed.genes.TPM...5
Cxadr	Expressed.genes.TPM...5
Cxcl12	Expressed.genes.TPM...5
Cxcr4	Expressed.genes.TPM...5
Cxxc1	Expressed.genes.TPM...5
Cxxc5	Expressed.genes.TPM...5
Cyb561a3	Expressed.genes.TPM...5
Cyb561d2	Expressed.genes.TPM...5
Cyb5b	Expressed.genes.TPM...5
Cyb5d1	Expressed.genes.TPM...5
Cyb5r1	Expressed.genes.TPM...5
Cyb5r3	Expressed.genes.TPM...5
Cyb5r4	Expressed.genes.TPM...5
Cyb5rl	Expressed.genes.TPM...5
Cybc1	Expressed.genes.TPM...5
Cycs	Expressed.genes.TPM...5
Cyfip1	Expressed.genes.TPM...5
Cyfip2	Expressed.genes.TPM...5
Cyp20a1	Expressed.genes.TPM...5
Cyp46a1	Expressed.genes.TPM...5
Cyp4f13	Expressed.genes.TPM...5
Cyp4f15	Expressed.genes.TPM...5
Cyp4f16	Expressed.genes.TPM...5
Cyp4f17	Expressed.genes.TPM...5
Cyp51	Expressed.genes.TPM...5
Cyren	Expressed.genes.TPM...5
Cyria	Expressed.genes.TPM...5
Cyrib	Expressed.genes.TPM...5
Cystm1	aME.w.o.imprinted.genes, aME.genes, Monoallelic.Expressed.Genes, Expressed.genes.TPM...5
Cyth1	Expressed.genes.TPM...5
Cyth2	Expressed.genes.TPM...5
Cyth3	Expressed.genes.TPM...5
Czib	Expressed.genes.TPM...5
D030056L22Rik	Expressed.genes.TPM...5
D130020L05Rik	Expressed.genes.TPM...5
D130058E05Rik	Expressed.genes.TPM...5
D16Ertd472e	Expressed.genes.TPM...5
D17H6S53E	Expressed.genes.TPM...5
D2hgdh	Expressed.genes.TPM...5
D330023K18Rik	Expressed.genes.TPM...5
D330041H03Rik	Expressed.genes.TPM...5
D3Ertd751e	Expressed.genes.TPM...5
D430019H16Rik	Expressed.genes.TPM...5
D430020J02Rik	Expressed.genes.TPM...5
D5Ertd579e	Expressed.genes.TPM...5
D630033A02Rik	Expressed.genes.TPM...5
D630045J12Rik	Expressed.genes.TPM...5
D6Wsu163e	Expressed.genes.TPM...5
D730045B01Rik	Expressed.genes.TPM...5
D8Ertd738e	Expressed.genes.TPM...5
Daam1	Expressed.genes.TPM...5
Dab1	Expressed.genes.TPM...5
Dab2	Expressed.genes.TPM...5
Dab2ip	Expressed.genes.TPM...5
Dact1	Expressed.genes.TPM...5
Dact3	Expressed.genes.TPM...5
Dad1	Expressed.genes.TPM...5
Dag1	Expressed.genes.TPM...5
Daglb	Expressed.genes.TPM...5
Dalrd3	Expressed.genes.TPM...5
Dap	Expressed.genes.TPM...5
Dap3	Expressed.genes.TPM...5
Dapk1	Expressed.genes.TPM...5
Dapk3	Expressed.genes.TPM...5
Dars1	Expressed.genes.TPM...5
Dars2	Expressed.genes.TPM...5
Daxx	Expressed.genes.TPM...5
Dazap1	Expressed.genes.TPM...5
Dazap2	Expressed.genes.TPM...5
Dbf4	Expressed.genes.TPM...5
Dbi	Expressed.genes.TPM...5
Dbn1	Expressed.genes.TPM...5
Dbndd1	Expressed.genes.TPM...5
Dbndd2	Expressed.genes.TPM...5
Dbnl	Expressed.genes.TPM...5
Dbr1	Expressed.genes.TPM...5
Dbt	Expressed.genes.TPM...5
Dbx2	aRME, aME.w.o.imprinted.genes, aME.genes, Monoallelic.Expressed.Genes, Expressed.genes.TPM...5
Dcaf10	Expressed.genes.TPM...5
Dcaf11	Expressed.genes.TPM...5
Dcaf13	Expressed.genes.TPM...5
Dcaf15	Expressed.genes.TPM...5
Dcaf17	Expressed.genes.TPM...5
Dcaf4	Expressed.genes.TPM...5
Dcaf5	Expressed.genes.TPM...5
Dcaf6	Expressed.genes.TPM...5
Dcaf7	Expressed.genes.TPM...5
Dcaf8	Expressed.genes.TPM...5
Dcakd	Expressed.genes.TPM...5
Dcbld1	Expressed.genes.TPM...5
Dcbld2	Expressed.genes.TPM...5
Dcc	Expressed.genes.TPM...5
Dchs1	Expressed.genes.TPM...5
Dck	Expressed.genes.TPM...5
Dclk1	Expressed.genes.TPM...5
Dclk2	Expressed.genes.TPM...5
Dclre1a	Expressed.genes.TPM...5
Dclre1b	Expressed.genes.TPM...5
Dclre1c	Expressed.genes.TPM...5
Dcp1a	Expressed.genes.TPM...5
Dcp1b	Expressed.genes.TPM...5
Dcp2	Expressed.genes.TPM...5
Dcpp2	aME.w.o.imprinted.genes, aME.genes, Monoallelic.Expressed.Genes, Expressed.genes.TPM...5
Dcps	Expressed.genes.TPM...5
Dctd	Expressed.genes.TPM...5
Dctn1	Expressed.genes.TPM...5
Dctn2	Expressed.genes.TPM...5
Dctn3	Expressed.genes.TPM...5
Dctn4	Expressed.genes.TPM...5
Dctn5	Expressed.genes.TPM...5
Dctn6	Expressed.genes.TPM...5
Dctpp1	Expressed.genes.TPM...5
Dcun1d1	Expressed.genes.TPM...5
Dcun1d2	Expressed.genes.TPM...5
Dcun1d4	Expressed.genes.TPM...5
Dcun1d5	Expressed.genes.TPM...5
Dcx	Monoallelic.Expressed.Genes, Expressed.genes.TPM...5
Dcxr	Expressed.genes.TPM...5
Dda1	Expressed.genes.TPM...5
[truncated: 8,319 more rows]
