# Supplementary material for: Genetic and chromatin regulation of Pvt1 monoallelic expression
Source: Cell Rep. Author manuscript; Available in PMC 2026 Jan 25. (PMC12832107; doi:10.1016/j.celrep.2025.116554)
Supplement: 4 [file NIHMS2125830-supplement-4.csv]

	129.monoallelic	CAST.monoallelic	biallelic
Gnai3	0	0	120
Cdc45	0	2	118
Scml2	66	36	18
Narf	1	0	119
Scmh1	0	2	118
Cox5a	0	0	120
Fer	0	0	120
Xpo6	0	0	120
Tfe3	81	24	15
Axin2	1	1	118
Brat1	0	0	120
Gna12	3	0	117
Pih1d2	22	1	97
Dlat	0	0	120
Sdhd	0	2	118
Ccnd2	0	0	120
Gpr107	0	0	120
Lhx2	2	0	118
Gmpr	2	3	115
Mid2	81	39	0
Dgke	0	11	109
Scpep1	1	1	118
Mnt	1	0	119
Hddc2	13	1	106
Tpd52l1	67	7	46
Pemt	7	2	111
Cdh4	0	0	120
NA.	0	1	119
Comt	14	5	101
Rtca	3	0	117
Dbt	0	0	120
Dazap2	3	0	117
Mcts1	69	39	12
Trappc10	0	0	120
Ccm2	0	0	120
Tbrg4	0	0	120
Cttnbp2	2	0	118
Galnt1	0	0	120
Mkrn2	0	0	120
Raf1	0	0	120
Septin1	75	0	45
Tom1l2	1	0	119
Zfp385a	0	1	119
Itga5	1	3	116
Wdr77	0	0	120
Atp5pb	0	0	120
Sox9	1	0	119
Hnrnpd	0	0	120
C1d	5	14	101
Gm2a	26	0	94
Krit1	0	0	120
Clcn4	0	3	117
Hk2	5	0	115
Myo18a	2	0	118
Sez6	1	2	117
Hoxb6	14	7	99
Loxl3	67	0	53
Kat2b	0	0	120
Rab5b	1	0	119
Spg7	0	0	120
Rpl13	105	0	15
Chmp1a	0	0	120
Rpa1	1	1	118
Tubgcp3	0	0	120
Polr3d	1	0	119
Tcf7	13	3	104
Ddx3x	80	29	11
Usp32	1	0	119
Txnrd3	1	0	119
Zfp512b	0	0	120
Dnajc5	0	0	120
Tpd52l2	0	1	119
Fmr1	81	39	0
Pxmp4	107	0	13
Dlg3	81	39	0
Gnb1l	0	0	120
Mmp11	17	10	93
Smarcb1	0	0	120
Hip1r	10	0	110
Nsun5	0	0	120
Top1mt	4	34	82
Hoxa10	31	4	85
Hoxa4	16	8	96
Gm38393	2	43	75
Mmp14	40	21	59
Oxa1l	0	1	119
Heatr6	3	0	117
Ilf2	0	0	120
Chtop	0	0	120
Snapin	71	0	49
Mapk7	1	0	119
Epn2	1	0	119
B9d1	5	3	112
Sec24b	0	0	120
N4bp3	1	1	118
Rmnd5b	7	0	113
Nhp2	1	0	119
Vps9d1	1	0	119
Zfp276	0	0	120
Mfsd10	28	54	38
Luzp1	0	0	120
Kctd10	0	0	120
Poldip2	1	0	119
Ift20	2	1	117
Col6a1	1	41	78
Pcbp3	0	0	120
Araf	78	17	25
Cfp	80	39	1
Uxt	80	30	10
Cnnm3	6	0	114
Lman2l	6	0	114
Mcm3ap	0	0	120
Pcnt	0	0	120
Mxd1	1	0	119
Gmcl1	6	0	114
Ocrl	81	39	0
Calm1	0	34	86
Agpat3	0	0	120
Uhrf1	0	0	120
Dpp9	0	0	120
Ramp2	10	8	102
Gramd1a	3	5	112
Gabrg1	0	0	120
Ckb	2	2	116
Sp1	0	0	120
Myg1	2	0	118
Rarg	2	0	118
Pfdn5	0	0	120
Efnb2	24	0	96
Rrp15	0	0	120
Rnd2	1	0	119
Srr	1	0	119
Fndc5	3	11	106
Fbxo9	0	0	120
Vps50	0	0	120
Hars1	0	0	120
Zmat2	0	0	120
Ube2c	0	0	120
Smg5	0	0	120
Glmp	0	1	119
Mef2d	0	0	120
Snd1	0	0	120
Col18a1	20	11	89
Slc19a1	48	2	70
Kpnb1	1	0	119
Npepps	1	0	119
Mrpl10	1	1	118
Cyp51	0	0	120
Tcf25	0	0	120
Tubb6	0	0	120
Def8	0	0	120
Pax9	0	26	94
Irx2	2	4	114
Foxm1	0	0	120
Itfg2	4	0	116
Tulp3	0	0	120
Gtf2h4	0	0	120
Tubb5	0	0	120
Ell2	0	0	120
Jup	2	1	117
Fkbp10	34	57	29
Nom1	0	0	120
Ergic1	0	3	117
Ifrd1	0	3	117
Stk38l	0	0	120
Brpf1	1	0	119
Akr1b1	109	2	9
Ddt	1	0	119
Ddx18	0	0	120
Ubl3	1	0	119
Gramd2b	0	0	120
Eef1e1	0	0	120
Akt1	0	37	83
Naglu	1	0	119
Coasy	2	0	118
Smo	0	0	120
Crnkl1	0	0	120
Rin2	20	0	100
Chordc1	4	1	115
Rtcb	0	2	118
Pwp1	1	0	119
Fbxo7	0	0	120
Capns1	1	0	119
Lrp3	0	0	120
Clpb	0	1	119
Septin7	0	0	120
Zdhhc4	0	0	120
Rac1	0	0	120
Ltbp1	0	104	16
Ugp2	1	0	119
Trmt1	0	0	120
Nacc1	0	0	120
Nfix	0	0	120
Slc1a5	2	110	8
Uba1	78	16	26
Siae	5	0	115
Spa17	79	0	41
Fam50a	78	23	19
Emd	78	22	20
Taco1	4	0	116
Grik3	118	0	2
Gria3	51	38	31
Sipa1l2	0	0	120
Ap4e1	0	0	120
Blvra	0	1	119
Idh3g	78	25	17
Bcap31	80	33	7
Fam98a	0	0	120
Kmt2a	0	0	120
Ift46	1	0	119
Trappc6a	1	0	119
Supt6	1	0	119
Spag5	2	0	118
Unc119	3	0	117
Rab34	2	0	118
Sdf2	1	0	119
Ccne1	0	0	120
Bbc3	0	12	108
Psmc3	0	0	120
Acp2	0	0	120
Slc39a13	0	0	120
Celf2	0	0	120
Sf3a1	1	0	119
Vrk3	0	0	120
Smg9	2	0	118
Paxip1	0	0	120
Rmnd5a	0	0	120
Mov10	1	0	119
Rhoc	0	31	89
Tead3	1	0	119
Ppard	0	0	120
Peg3	0	40	80
Metrn	0	0	120
Lmf1	0	0	120
Ciao3	3	0	117
Dbf4	0	0	120
Daxx	1	0	119
Cd320	0	0	120
Ipo4	0	0	120
Tm9sf1	0	0	120
Irf9	4	0	116
Gmpr2	0	0	120
Mdp1	0	0	120
Dhrs1	1	1	118
Ncan	16	10	94
Tmem161a	0	0	120
Armc6	9	0	111
Borcs8	10	0	110
Slc25a42	4	1	115
Snx9	0	0	120
Ranbp3	0	0	120
Ndufa11	0	0	120
Nr2f6	0	0	120
Use1	2	4	114
Ocel1	0	0	120
Dyrk1b	0	1	119
Braf	0	0	120
Ndufb2	0	0	120
Hltf	0	1	119
Prpf6	1	0	119
Rgs19	3	0	117
Rgs20	6	3	111
Snrpd1	0	1	119
Tchp	0	0	120
Tiam1	0	0	120
Tsc2	0	0	120
Puf60	0	0	120
Golga2	0	0	120
Uck1	0	2	118
Mien1	4	0	116
Axl	0	0	120
Ccdc97	0	0	120
Pdcd2l	0	1	119
Gtf2f1	0	0	120
Clpp	0	0	120
Med6	1	37	82
Prkd1	1	2	117
Cse1l	0	0	120
Naa20	0	1	119
Prkra	0	1	119
Fkbp7	5	11	104
Plekha3	3	1	116
Ykt6	0	2	118
Baz1b	0	0	120
Pex6	0	0	120
Mea1	0	0	120
Kdelr1	0	0	120
Tmem143	0	1	119
Ggct	0	2	118
Btbd6	13	28	79
Nudt14	2	31	87
Epdr1	17	14	89
Flii	1	0	119
Top3a	2	0	118
Atg4d	0	0	120
Qtrt1	1	0	119
Hdgfl2	0	1	119
Chaf1a	0	0	120
Tmem39a	0	0	120
Timmdc1	0	0	120
Mcm2	0	0	120
Tpra1	0	0	120
Nab1	3	0	117
Il17ra	107	2	11
Lamb1	0	2	118
Arrdc2	1	0	119
Cd36	0	117	3
Map2k7	0	0	120
Timm44	0	0	120
Ap2a2	0	0	120
Pnkp	5	2	113
Med25	0	0	120
Relb	0	1	119
Tomm40	0	0	120
Apoe	2	7	111
Hbp1	0	2	118
Prkar2b	0	2	118
Cdkn1b	1	0	119
Ap1m1	0	0	120
Rab8a	0	0	120
Hmgn2	92	0	28
Fam32a	0	0	120
Stard3nl	0	0	120
Stk11	0	0	120
Efna2	2	0	118
Atp5f1d	0	0	120
Cdk12	1	0	119
Pafah1b2	1	0	119
Cnot11	0	2	118
Foxj2	0	0	120
Sri	0	17	103
Dgcr2	0	0	120
Irf3	1	0	119
Bcl2l12	2	0	118
Mpnd	0	0	120
Sh3gl1	0	0	120
Yju2	0	4	116
Ranbp2	0	0	120
Dvl3	0	0	120
Abcf3	0	0	120
Eif2b5	2	1	117
Cyth2	0	0	120
Car11	0	12	108
Mrpl4	0	0	120
Keap1	0	0	120
Btbd2	0	0	120
Csnk1g2	0	0	120
Abhd17a	0	0	120
Mob3a	0	0	120
Cacnb3	0	0	120
Fkbp11	31	25	64
Ddx23	0	0	120
Pld3	0	0	120
Grik5	2	1	117
Rabac1	0	0	120
Etv3	2	1	117
Prkcsh	0	0	120
Fcgrt	15	13	92
Nosip	0	0	120
Pih1d1	0	0	120
Rps11	0	0	120
Supt5	0	0	120
Dll3	0	106	14
Paf1	0	0	120
Timm50	0	0	120
Med29	69	0	51
Ncstn	0	0	120
Pex19	6	0	114
Impdh1	0	0	120
Dusp3	3	0	117
Prodh	3	0	117
Ess2	1	0	119
Slc25a1	0	0	120
Dgcr6	0	0	120
Ddr1	0	0	120
Fosb	21	17	82
Klc4	0	0	120
Ercc1	0	0	120
Homer3	0	0	120
Crtc1	0	0	120
Rnf215	75	0	45
Sec14l2	50	4	66
Aven	6	1	113
Cp	119	0	1
Crot	0	0	120
Rps6ka1	0	5	115
Calb2	37	6	77
Snrnp200	0	1	119
Ciao1	0	1	119
Taf6l	0	0	120
Insig2	8	10	102
Kpna6	0	0	120
Coq8b	0	0	120
Brd8	0	0	120
Kif20a	0	0	120
Farsa	0	0	120
Gcdh	0	1	119
Mast2	0	0	120
Dnase2a	9	1	110
Calr	0	0	120
Syce2	19	52	49
Nfat5	0	0	120
Nob1	0	0	120
Nqo1	6	18	96
Gys1	0	0	120
Ruvbl2	0	0	120
Bax	2	0	118
Tfam	28	0	92
Zfp81	0	0	120
Mmd	2	0	118
Fam162a	0	0	120
Rpl8	0	0	120
Grm3	8	43	69
Ssbp2	1	1	118
Fancl	28	7	85
Brinp2	4	1	115
Gstm5	41	0	79
Gstm7	56	0	64
Stat3	1	0	119
Cavin1	33	28	59
Map3k11	0	0	120
Akt2	0	0	120
Dnaja3	0	0	120
Cdip1	0	0	120
Map3k20	0	0	120
Cwc15	0	0	120
Col5a3	18	1	101
Dnmt1	0	0	120
Ppan	0	0	120
Cacna1b	93	0	27
Trmt10a	66	0	54
Etv1	0	2	118
Psap	1	0	119
Ikbkg	78	30	12
Wars2	38	0	82
Atn1	0	0	120
Phb2	0	0	120
Eno2	6	67	47
Emg1	0	0	120
Atp6v1f	0	0	120
Clcn5	81	39	0
Clcn3	0	0	120
Pde1c	1	35	84
Utp20	0	0	120
X9330159F19Rik	1	1	118
Cul3	0	0	120
Large1	0	0	120
Ddx56	0	0	120
Tmed4	0	0	120
Bid	3	1	116
Ralb	0	8	112
Ppp1cc	24	2	94
Dnajb11	0	0	120
Tbccd1	7	0	113
Zfp324	0	0	120
Gab2	0	0	120
Coro1c	0	0	120
Tax1bp1	0	0	120
Ndrg2	8	8	104
Mettl17	0	0	120
Arhgef40	0	0	120
Pnpla6	0	0	120
Mcoln1	0	0	120
Arhgef18	0	0	120
Pkn2	0	0	120
Etfb	0	0	120
Sgce	8	47	65
Chn2	3	0	117
Wwox	0	0	120
Slbp	0	0	120
Cnn2	14	0	106
Polr2e	0	0	120
Myo9b	0	0	120
Mtfp1	14	3	103
Rab23	4	0	116
Rab11a	0	0	120
Eif2b2	1	37	82
Dlst	0	26	94
Pgf	5	13	102
Dgkq	1	0	119
Chmp2b	1	0	119
Plod3	0	0	120
Ap1s1	0	0	120
Srpk1	0	0	120
Lbr	0	1	119
Nes	0	0	120
Bcan	2	0	118
Mettl25b	0	0	120
Hdgf	0	0	120
Slc25a18	0	0	120
Thop1	0	0	120
Apba3	15	1	104
Pias4	1	0	119
Map2k1	0	0	120
Sgta	0	0	120
Tmem242	0	0	120
Dtx2	0	0	120
Hspb1	38	24	58
Hnrnpa2b1	0	0	120
Yju2b	0	1	119
Mri1	0	10	110
Prkacb	0	0	120
Sgsh	4	4	112
Cstb	34	9	77
Sh2b2	20	0	100
Pex5	0	0	120
Jkamp	0	3	117
Cd44	34	12	74
Slc1a2	33	0	87
Eif2ak4	0	1	119
Wdr1	0	0	120
Slc2a9	0	7	113
Ndrg1	14	5	101
Man2b1	2	1	117
Wdr83	1	0	119
Prdx2	1	3	116
Polr2a	1	0	119
Senp3	1	0	119
Plekha8	0	0	120
Spc25	2	0	118
Ufd1	0	0	120
Zfp287	22	4	94
Letm1	0	0	120
Ubqln1	0	0	120
Cadm3	7	24	89
Txn2	0	0	120
Slc1a3	5	1	114
Crbn	0	0	120
Msh6	0	0	120
Fbxo11	0	0	120
Tbl2	0	0	120
Bud23	0	0	120
Nid1	69	7	44
Mcm5	4	0	116
Hmox1	0	0	120
Mprip	1	0	119
Cic	0	0	120
Pafah1b3	0	0	120
Prkaca	0	0	120
Ddx39a	0	1	119
Dnajb1	0	0	120
Usp40	5	0	115
Kbtbd4	2	1	117
Celf1	0	0	120
Por	0	0	120
Igf1r	0	0	120
Insr	0	0	120
Trim28	0	0	120
Ube2m	0	0	120
Mef2c	2	0	118
Ctr9	0	0	120
Eif4g2	0	0	120
Pcyt1a	0	0	120
Zfp592	0	0	120
Snx6	0	2	118
Mthfd2	3	0	117
Tomm40l	0	17	103
Apoa2	0	119	1
Pan2	1	0	119
Cs	0	0	120
Ampd3	0	118	2
Bcas2	0	0	120
Ctcf	0	0	120
Tfap4	0	0	120
Ranbp1	1	0	119
Rfx5	0	2	118
Psmb4	0	0	120
Slc30a4	0	1	119
Sqor	32	5	83
Bloc1s6	52	7	61
Metap1	0	0	120
Gpr108	0	0	120
Rsl1d1	0	0	120
Apc	0	0	120
Reep5	0	0	120
Ergic3	0	1	119
Uqcc1	0	0	120
Ncoa2	4	0	116
Nr2c2	1	0	119
Nr2c1	0	1	119
Smpd4	0	0	120
Pex1	0	1	119
Kctd20	0	0	120
Ephb3	0	0	120
Rcn1	0	0	120
Trap1	0	0	120
Naa60	0	0	120
Ankrd13d	0	2	118
Tpr	0	0	120
Odr4	5	1	114
Dhx34	3	3	114
Kptn	1	0	119
Napa	0	0	120
Sra1	0	10	110
Atp5mc1	1	5	114
Tbcb	0	0	120
Inpp5k	2	0	118
Crkl	0	0	120
Clint1	1	0	119
Cdkal1	0	0	120
Htra1	8	27	85
Zbtb17	0	0	120
Fblim1	55	4	61
Mob1b	0	0	120
Atp6v1b2	0	0	120
Eps15l1	0	0	120
Ttc5	0	0	120
Osgep	0	0	120
Aamp	0	0	120
Tmbim1	1	6	113
Arpc2	2	0	118
Tmem147	43	0	77
Rps9	2	2	116
Tfpt	0	2	118
Ggt5	92	2	26
Fbln1	3	1	116
Pgrmc1	81	39	0
Gcat	4	0	116
Elovl1	0	0	120
Med8	0	0	120
Hyi	6	0	114
Cdc20	0	0	120
Adamts4	0	14	106
Pfdn2	0	43	77
Rnf114	0	0	120
Neurl1a	0	8	112
Srm	1	0	119
Rbm14	0	0	120
Zdhhc24	1	0	119
Ndor1	1	0	119
Nsmf	0	0	120
Pdk1	2	0	118
Ptbp1	0	0	120
Mvd	0	0	120
Stimate	0	0	120
Sfmbt1	0	0	120
Rundc3a	3	0	117
Slc4a3	3	1	116
Cdt1	0	0	120
Aprt	15	18	87
Gtf2h1	1	0	119
Abhd1	0	0	120
Slc5a6	4	0	116
Aplp1	2	7	111
Qrich1	0	0	120
P4htm	13	28	79
Usp19	0	0	120
Pola1	81	39	0
Cdc42	0	0	120
Pknox1	0	0	120
Gmnn	0	1	119
Acot13	0	0	120
Zfp184	0	0	120
Cdk4	0	0	120
Mettl1	69	0	51
Tspan31	0	0	120
Kif5b	0	0	120
Saal1	0	0	120
Cnp	61	10	49
Sulf2	0	0	120
Sod2	1	0	119
Tmco6	0	0	120
Stambp	2	1	117
Hap1	0	5	115
P3h4	6	20	94
Ctnnb1	0	0	120
Eif1b	0	0	120
Psmd2	0	0	120
Msh5	0	4	116
Abhd16a	0	0	120
Neu1	0	0	120
Ddah2	0	0	120
Clic1	0	0	120
Pole	0	0	120
Atp1a2	35	0	85
Stx1a	7	1	112
Zfp775	1	2	117
Mrpl49	0	0	120
Mark3	0	36	84
Gatad1	0	0	120
M6pr	0	0	120
Lrrc8a	0	0	120
Ppp2r1a	0	0	120
Fance	0	0	120
Tinf2	1	0	119
Dus3l	1	0	119
Gtpbp3	1	0	119
Tgfbr1	0	0	120
Homer1	0	0	120
Arpp19	0	0	120
Bcl2l1	0	0	120
Khsrp	1	0	119
Ccdc124	0	0	120
Cct4	1	0	119
Trappc2b	49	0	71
Cpt1c	3	55	62
Zfp655	1	0	119
Rhoa	0	0	120
Zmiz1	0	0	120
Ankrd26	2	17	101
Aldh16a1	0	0	120
Hnrnpa0	0	0	120
Prrg2	2	0	118
Hnrnph1	1	0	119
Ift43	2	17	101
Id3	0	86	34
Arid1a	0	0	120
Ctsd	0	0	120
Rplp1	0	0	120
Abhd8	1	0	119
Ift22	0	0	120
Fzd3	0	0	120
Ap2s1	0	0	120
Fgfrl1	0	1	119
Emc10	0	0	120
Fbxw9	0	1	119
Fnbp4	0	1	119
Cers4	2	104	14
Phax	0	0	120
Tle1	0	6	114
Relt	3	2	115
Snrpb2	0	0	120
Ubc	0	120	0
Prpf31	0	0	120
Sertad1	3	0	117
Carhsp1	0	0	120
Elk3	0	0	120
Herpud2	0	0	120
Rdh13	0	0	120
Arpc5	0	2	118
Nfib	0	0	120
Ubqln4	0	0	120
Rps18	120	0	0
Rpl10	88	21	11
Rps15a	0	0	120
Hipk1	0	0	120
Gprc5b	0	0	120
Man1a2	0	0	120
Acyp1	7	10	103
Hdac5	1	0	119
Rala	0	0	120
Vdac3	3	0	117
Vps72	0	0	120
Gabpa	0	0	120
Bmp7	2	54	64
Dynll1	84	0	36
Pdcl	3	0	117
Tmem184b	0	0	120
Nf2	1	0	119
Zmat5	2	0	118
Ewsr1	1	0	119
Ap1b1	1	0	119
Bcl2l13	0	0	120
Lnpk	0	0	120
Trpm5	0	15	105
Pttg1ip	0	0	120
Ube2g2	1	1	118
Lpo	120	0	0
Syn2	0	0	120
Elk1	81	39	0
Nav1	8	0	112
Tnpo1	0	0	120
Rnmt	0	0	120
Cdk9	0	0	120
Tor2a	1	0	119
Fpgs	3	1	116
Mrtfb	4	0	116
Cbx5	0	0	120
Apobec3	33	39	48
Sardh	0	0	120
Vav2	3	0	117
Ppp2cb	1	0	119
G0s2	62	0	58
Dmap1	10	4	106
Mcu	0	4	116
Bcr	0	0	120
Tfcp2	0	0	120
Pou6f1	0	0	120
Ubp1	0	0	120
Nuak2	17	2	101
Cilk1	0	0	120
Sdhb	0	1	119
Snap47	1	0	119
Kdsr	7	0	113
Vps4b	0	3	117
Rps25	2	3	115
Tafazzin	78	21	21
Aldh3a2	1	0	119
Tmem115	0	0	120
Hyal2	1	0	119
Ifrd2	0	0	120
Hyal1	8	3	109
Tusc2	2	3	115
Nprl2	17	0	103
Slc38a3	9	2	109
Rassf1	0	0	120
Slc3a2	0	0	120
Nxf1	0	12	108
Stx5a	0	0	120
Prox1	0	7	113
Raver1	0	0	120
Bltp2	1	0	119
AI597479	6	0	114
Tmem86a	1	0	119
Rdm1	1	3	116
Nedd8	1	0	119
Gosr1	1	0	119
Mrpl52	0	0	120
Kansl3	4	0	116
Ebf3	4	6	110
Faf1	0	0	120
Tsacc	23	8	89
Mettl16	1	0	119
Pigyl	0	0	120
Rbm25	0	38	82
Psen2	43	0	77
Fads1	0	0	120
Lmbr1	1	0	119
Tnfrsf22	80	10	30
Cars1	0	0	120
Apip	0	1	119
Pdhx	1	0	119
Vac14	0	0	120
Akt1s1	0	0	120
Tbrg1	2	16	102
Brf1	1	35	84
Odc1	0	2	118
Thg1l	8	0	112
Adam19	54	0	66
Pabpc4	0	61	59
Sugp1	0	0	120
Zfp790	0	0	120
Fsd1	2	3	115
Fuz	1	0	119
Pgam1	0	54	66
Evi5	0	0	120
Evi5l	0	0	120
Snapc2	0	0	120
Git1	2	0	118
Gltp	0	0	120
Bnip2	0	0	120
Ccnt1	0	0	120
Brms1l	2	2	116
Med15	0	0	120
Dhdds	0	0	120
Ubxn11	3	23	94
Tjap1	0	0	120
Rpl15	0	0	120
Tmem167	0	0	120
Mplkip	1	1	118
Kif11	0	0	120
Rpa3	0	8	112
Tnpo3	0	0	120
Ttll5	2	5	113
Zfp715	1	1	118
Rps5	0	71	49
Adgrl1	0	0	120
Amotl1	0	0	120
Etv5	0	0	120
Gfod2	15	0	105
Enkd1	2	1	117
Atp6v0d1	0	0	120
Ptprs	0	0	120
Slc41a1	0	1	119
Iglon5	9	0	111
Igf2bp1	96	2	22
Zbtb47	0	0	120
Nelfb	0	0	120
Tmem175	3	0	117
Bcas1	2	1	117
Tango2	35	0	85
Ndufs2	0	0	120
Atraid	1	0	119
Cad	0	0	120
Sh3bp5l	1	1	118
Atad1	0	0	120
Pten	0	0	120
Pea15a	3	0	117
Timm23	1	1	118
Trnt1	0	0	120
Ehmt2	0	0	120
Med16	0	0	120
Tmem259	0	0	120
Rnf170	35	0	85
Clip3	16	7	97
Dedd	0	2	118
Nit1	1	6	113
Prdm15	2	0	118
Dynlt2b	23	0	97
Chp1	0	0	120
Tvp23b	2	0	118
Dnajc7	1	0	119
Cacybp	0	115	5
Cluap1	0	2	118
Zswim7	5	0	115
Pigl	2	0	118
Glis2	0	0	120
Cox6c	16	0	104
Bicc1	0	0	120
Ube2z	1	0	119
Tmem87b	2	0	118
Anapc1	0	0	120
Tsg101	0	0	120
Hps5	0	0	120
Map3k4	0	0	120
Piezo1	1	6	113
Rnf166	0	1	119
Ankrd28	0	0	120
Ankrd52	0	0	120
Srp19	1	0	119
Wdfy2	0	0	120
Rbsn	0	0	120
Mrps25	0	0	120
Dguok	5	0	115
Camta1	1	4	115
Strip1	0	0	120
Kif1a	1	2	117
Slc25a11	1	1	118
Cmc2	1	0	119
Chfr	0	12	108
Tex261	0	0	120
Fam120b	2	0	118
Tbp	2	0	118
Psmb1	0	0	120
Pdcd2	2	21	97
Dll1	0	0	120
Nol3	8	38	74
Fhod1	2	0	118
Matcap1	19	1	100
Tppp3	15	9	96
Msh3	0	0	120
Tmem208	2	1	117
E2f4	0	0	120
Surf4	0	0	120
Surf2	3	3	114
Naf1	53	0	67
Yes1	0	0	120
Ppp1cb	0	0	120
Gorasp2	0	1	119
Efr3a	0	0	120
Trappc2l	0	1	119
Acsf3	9	8	103
Ddx19a	0	24	96
Galns	0	94	26
Rabl6	0	2	118
Ptgds	1	0	119
Edf1	1	0	119
Npdc1	1	0	119
Fbxw5	1	0	119
Slc25a13	20	28	72
Ube2i	0	0	120
Tsr3	0	0	120
Unkl	0	1	119
Lrrk1	2	19	99
Actn1	1	35	84
Sirt2	0	0	120
Hnrnpl	0	0	120
Nolc1	0	1	119
Casd1	8	22	90
Cnksr3	0	0	120
Mtmr1	81	39	0
Hmgb3	81	39	0
Map2	5	0	115
Abca1	0	2	118
Nipsnap3b	0	0	120
Lage3	78	22	20
Ubl4a	78	27	15
Gdi1	78	22	20
Sash1	0	47	73
Endog	2	1	117
Golga7	0	0	120
Clpx	0	0	120
Atf6b	0	0	120
Ppt2	2	3	115
Rnf5	1	2	117
Cacfd1	1	0	119
Hivep2	0	2	118
Arnt	1	0	119
Mocs2	0	2	118
Nat9	16	0	104
Lpl	50	21	49
Atp6v0e	1	1	118
Zfp318	1	0	119
Srf	1	0	119
Lama5	0	2	118
Hspa8	0	0	120
Pdzd11	80	38	2
Psma2	0	0	120
Mrpl32	0	0	120
Setdb1	0	0	120
Arnt2	0	0	120
Prune1	10	0	110
Cers2	0	0	120
Capza2	0	0	120
Prpf3	0	0	120
Anp32e	0	0	120
Tab2	1	0	119
Ppil4	0	0	120
Cnih1	2	0	118
Eps8	0	2	118
Med22	0	0	120
Surf1	3	3	114
Med28	4	0	116
Qdpr	5	0	115
Sqstm1	1	0	119
Nfe2l2	0	1	119
Rxra	0	0	120
Prpsap1	1	0	119
Ncapg	0	0	120
Lcorl	2	0	118
Lta4h	0	1	119
Dstn	0	0	120
Macroh2a1	0	0	120
Gtf2ird2	2	0	118
Bola1	1	17	102
Castor2	0	0	120
Adss2	6	0	114
Actr8	0	0	120
Stk32c	8	1	111
Fnta	0	0	120
Mtrex	0	0	120
Celsr1	4	0	116
Stard13	33	0	87
Camk1g	3	11	106
Utp25	5	0	115
Atp5f1e	4	1	115
Nelfcd	0	0	120
Prelid3b	2	0	118
Sertad4	52	0	68
Ppdpf	0	0	120
Pls3	81	39	0
Mpped2	5	0	115
Nkap	78	18	24
E2f3	0	0	120
Cr1l	2	18	100
Ppfibp1	0	0	120
Plgrkt	2	5	113
Gtf3a	10	0	110
Mtif3	2	0	118
Lnx2	1	0	119
Dyrk3	0	3	117
Mapkapk2	0	1	119
Lamp2	81	38	1
Atxn10	0	1	119
Foxred2	1	0	119
Eif3d	0	0	120
H3f3b	1	0	119
Nup50	0	0	120
Phf21b	0	1	119
Ift27	0	11	109
Pacsin2	0	0	120
Ttll12	0	0	120
Tox4	0	0	120
Mrps18c	0	0	120
Srsf6	0	1	119
Plcg1	0	0	120
Kctd2	1	0	119
Kctd5	0	0	120
Etaa1	2	0	118
Sdc4	0	2	118
Nbr1	1	0	119
Cyth1	1	0	119
Rnd3	0	0	120
Brca1	1	0	119
Nt5c3b	58	7	55
Coa3	2	2	116
Med24	1	0	119
Psmd3	1	0	119
Exosc10	1	0	119
Glod4	1	0	119
Vps53	1	1	118
Taok1	1	0	119
Dnttip1	0	2	118
Acot8	7	0	113
Mpp2	54	1	65
Nlk	1	0	119
Traf4	1	0	119
Aldoc	120	0	0
Rpl19	0	119	1
Nek8	1	0	119
Arl5b	1	0	119
Pipox	2	1	117
Timp2	1	0	119
Zc3h18	0	0	120
Top2b	0	0	120
Rarb	9	18	93
Igfbp4	56	3	61
Cdc6	2	2	116
Suz12	10	0	110
Atad5	1	0	119
Crlf3	1	0	119
Tnfaip1	1	0	119
Abr	1	0	119
Rab11fip4	1	1	118
Slc35c2	0	0	120
Zfp334	0	1	119
Elmo2	0	0	120
Wsb1	2	0	118
Ttpal	0	0	120
Rhot1	1	0	119
Serinc3	0	1	119
Pgs1	1	0	119
Birc5	1	0	119
Pigt	0	0	120
Etv4	1	0	119
Dbndd2	0	0	120
Ghdc	19	25	76
Pltp	0	17	103
Slc12a7	57	0	63
Ctsa	5	3	112
Zswim1	0	1	119
Slc12a4	0	0	120
Myo1c	3	0	117
Crk	1	1	118
Cox7c	0	0	120
Pitpna	1	0	119
Mlx	1	0	119
Retreg3	1	0	119
Rab5a	0	1	119
Nkiras2	4	0	116
Ppp2r5c	1	31	88
Ift52	0	0	120
Mybl2	0	2	118
Eya2	87	14	19
B4galt5	0	5	115
Cadps2	0	103	17
Ddx27	0	1	119
Cyth3	0	0	120
Rac3	4	1	115
Rrp7a	0	0	120
Cyb5r3	0	0	120
Ints2	1	0	119
Med13l	0	0	120
H2bc4	3	0	117
Med1	1	0	119
Stard3	1	0	119
Mfng	0	6	114
Vmp1	1	0	119
Uchl5	3	0	117
Glrx2	5	0	115
Ro60	5	0	115
Stk4	1	0	119
Pmp22	12	1	107
Zcchc10	14	1	105
Psmb6	1	0	119
Spag7	1	0	119
Pfn1	1	1	118
Tomm34	0	2	118
Ywhab	0	0	120
Ksr1	1	0	119
Anxa6	77	0	43
Zkscan6	3	0	117
Kpna2	0	116	4
Smurf2	1	0	119
Cep95	1	0	119
Vezf1	1	1	118
Cuedc1	1	1	118
Srsf1	1	1	118
Kif3a	1	0	119
Septin8	1	0	119
Mtmr4	2	0	118
Mrm1	5	0	115
Kansl1	1	0	119
Gid4	2	0	118
Myo1b	2	1	117
Dhx40	2	0	118
Akap1	1	1	118
Nol11	1	0	119
Derl2	3	0	117
Rpain	2	2	116
X6330403K07Rik	11	5	104
Slc13a3	3	0	117
Chd3	1	0	119
Kdm6b	1	0	119
Appbp2	1	0	119
Ncor1	1	0	119
Pcgf2	1	22	97
Cwc25	1	0	119
Pip4k2b	1	0	119
Trim37	1	0	119
Ctdnep1	1	0	119
Elp5	1	0	119
Gabarap	1	0	119
X2810408A11Rik	2	1	117
Phf23	1	0	119
Acadvl	1	0	119
G3bp1	1	1	118
Atox1	1	0	119
Sparc	1	0	119
Mief2	24	0	96
Tada2a	1	0	119
Cog1	1	0	119
Cbx1	1	0	119
Cdk5rap3	1	0	119
Slc25a39	1	0	119
Sp2	1	0	119
Aatf	1	0	119
Dync1h1	0	38	82
Pex12	2	0	118
Ndel1	1	0	119
Mpdu1	1	0	119
Fxr2	1	0	119
Atp5mc3	0	0	120
Acsl1	0	1	119
Smyd4	1	1	118
Zfyve27	2	1	117
Avpi1	4	2	114
Rad51d	2	0	118
Pank3	1	0	119
Rars1	1	0	119
Wwc1	1	0	119
Mrpl58	2	0	118
Fdxr	2	0	118
Mrpl45	1	0	119
Irf1	3	0	117
Slc22a5	1	0	119
Arrb1	0	0	120
Pelp1	1	0	119
Med11	3	1	116
Natd1	2	0	118
Map2k3	2	0	118
Ywhah	0	117	3
Sart3	0	0	120
E2f2	4	0	116
Nars2	1	0	119
Slc35b4	0	0	120
Dalrd3	2	13	105
Fis1	0	0	120
Plod1	7	6	107
Rab3d	58	0	62
Mfsd3	0	11	109
Slc25a22	0	0	120
Scrn1	3	0	117
BC005537	0	0	120
Isyna1	44	32	44
Hars2	0	0	120
Tmem160	0	0	120
Rab5c	1	1	118
Mdh2	0	0	120
H13	2	4	114
Rnf145	1	0	119
Scn1b	3	56	61
Atp6v1e1	0	0	120
Chtf18	0	0	120
Ppp1r12c	0	0	120
Map1s	0	0	120
Tmem129	3	0	117
Nop9	0	0	120
Atp6v0a1	1	0	119
Psmc3ip	11	0	109
Noxo1	13	2	105
Zfp687	0	0	120
Gdpd2	81	39	0
D8Ertd738e	0	0	120
Calm3	0	0	120
Cops3	1	0	119
Fkbp8	0	0	120
Ddx39b	0	0	120
Gipc1	0	0	120
Tlcd1	1	0	119
Plscr3	1	0	119
Arhgef25	0	0	120
Xab2	0	0	120
Cdc37	0	0	120
Rab4a	0	0	120
Trip10	1	0	119
Cops6	0	0	120
Ubb	2	0	118
Ap4m1	1	0	119
Gyg1	9	5	106
Rcn3	78	2	40
Slc6a8	81	39	0
Ubxn6	0	0	120
Mydgf	0	1	119
Sema6a	1	0	119
Ccdc12	1	0	119
Fmc1	0	1	119
Akt3	2	0	118
Mrpl24	0	0	120
Gle1	0	0	120
L3hypdh	0	119	1
Lyst	0	1	119
Slc35e1	0	0	120
Polr2i	0	0	120
Rmnd1	15	0	105
Fbxo5	3	0	117
Mtrf1l	1	1	118
Hdac2	0	0	120
Rwdd1	0	0	120
Stxbp5	1	1	118
Katna1	0	0	120
Pcmt1	0	0	120
Lrp11	0	8	112
Mtres1	1	0	119
Sec63	0	0	120
Snx3	0	0	120
Aig1	46	7	67
Adat2	7	0	113
Pex3	0	0	120
Fuca2	24	32	64
Cep57l1	0	2	118
Ltv1	0	0	120
Plagl1	14	32	74
Cd164	0	0	120
Utrn	0	0	120
Smpd2	0	0	120
Mical1	7	69	44
Zbtb24	1	0	119
Wasf1	0	0	120
Rab32	11	35	74
Gtf3c6	0	0	120
Rev3l	0	0	120
Traf3ip2	0	15	105
Fyn	0	0	120
Tube1	1	0	119
Prep	0	0	120
Reps1	0	0	120
Fam184a	11	25	84
Asf1a	2	0	118
Gopc	0	0	120
Qrsl1	4	0	116
Rtn4ip1	7	0	113
Smpdl3a	18	0	102
Reep3	0	0	120
Fabp7	0	0	120
Serinc1	0	0	120
Hsf2	0	0	120
Echdc1	0	0	120
Ptprk	2	2	116
Dcbld1	3	0	117
Ccdc59	3	0	117
Ppp1r12a	0	0	120
P4ha1	0	0	120
Septin10	0	0	120
Lims1	0	1	119
Zwint	2	0	118
Ube2d1	1	0	119
Cdk1	0	0	120
Atp2b1	0	0	120
Rhobtb1	2	0	118
Arid5b	1	0	119
Actr6	0	0	120
Bltp3b	0	0	120
Poc1b	0	0	120
Dusp6	0	0	120
Tmpo	0	0	120
Kitl	2	0	118
Psen1	1	32	87
Sgk1	3	0	117
Ikbip	0	1	119
Hbs1l	0	0	120
Epb41l2	0	0	120
Apaf1	0	0	120
Med23	1	0	119
Ahi1	6	0	114
Nedd1	10	2	108
Map7	18	2	100
Ccn2	12	8	100
Stx7	0	0	120
Pex7	48	0	72
Ifngr1	0	0	120
Cdk17	0	0	120
Ntn4	1	0	119
Ndufa12	1	0	119
Tmcc3	0	1	119
Cep83	0	0	120
Socs2	28	12	80
Nudt4	0	0	120
Tcp11l2	62	10	48
Rfx4	0	3	117
Cry1	0	0	120
Abtb3	1	1	118
Timp3	0	5	115
Hsp90b1	0	0	120
Ascl1	0	0	120
Washc3	1	0	119
Hnrnph3	0	0	120
Rufy2	0	0	120
Ccar1	0	0	120
Ddx21	0	0	120
Ddx50	0	0	120
Vps26a	0	0	120
Supv3l1	0	1	119
Aifm2	5	4	111
Macroh2a2	0	0	120
Tysnd1	1	0	119
Sar1a	0	0	120
Ppa1	22	3	95
Eif4ebp2	0	0	120
Pald1	0	0	120
Sgpl1	0	0	120
Unc5b	0	0	120
Slc29a3	7	8	105
Slc16a7	52	3	65
Lrig3	1	0	119
Anapc16	0	0	120
Ddit4	0	0	120
Dnajb12	0	0	120
Micu1	0	0	120
Tbk1	1	0	119
Pno1	1	1	118
Srgap1	1	0	119
Egfr	1	3	116
Usp15	0	0	120
Vps54	1	0	119
Tbc1d15	0	0	120
Rab21	0	0	120
X2310011J03Rik	1	0	119
Peli1	1	0	119
Apc2	15	4	101
Thap2	26	0	94
Lgr5	16	0	104
Slc1a4	2	0	118
Rab1a	1	0	119
Gamt	0	2	118
Actr2	1	0	119
Ndufs7	0	0	120
Pwwp3a	0	0	120
Meis1	3	0	117
Cnot2	0	1	119
Tcf3	0	0	120
Frs2	0	0	120
Yeats4	0	0	120
Rab36	0	0	120
Snrpd3	0	0	120
Nav3	4	0	116
Mdm2	119	0	1
E2f7	4	0	116
Osbpl8	0	0	120
Mknk2	0	0	120
Cabin1	0	0	120
Ap3d1	0	0	120
Phlda1	1	0	119
Sf3a2	0	0	120
Mdm1	1	0	119
Timm13	0	0	120
Vps13d	0	0	120
Llph	1	0	119
Tmbim4	0	4	116
Helb	0	0	120
Prmt2	0	0	120
Dip2a	0	0	120
Hmg20b	0	0	120
Fzr1	0	0	120
Ncln	0	0	120
Hcfc2	0	1	119
Nfyb	0	0	120
Txnrd1	0	2	118
Ppm1m	7	3	110
Wdr82	0	0	120
Pofut2	0	0	120
Slc36a1	1	0	119
Adarb1	1	0	119
Appl2	1	0	119
Sumo3	0	0	120
Hint1	1	1	118
Lyrm7	0	111	9
Fbxw11	1	0	119
Stk10	1	1	118
Pfkl	0	1	119
Pus10	2	0	118
Rhbdf1	1	0	119
Pex13	1	0	119
Cfap410	0	0	120
Mpg	4	18	98
Ahsa2	3	0	117
Nprl3	1	0	119
Xpo1	1	0	119
Nsg2	25	22	73
Cpeb4	1	0	119
Stc2	3	5	112
Asb3	3	0	117
Cdc34	1	0	119
Tpgs1	0	2	118
Erlec1	1	0	119
Sptbn1	1	0	119
Wdpcp	1	0	119
Mdh1	1	0	119
Ccng1	0	0	120
Nudcd2	1	0	119
Polrmt	0	0	120
Hmmr	1	0	119
Acsl6	29	0	91
Cyfip2	1	0	119
Mgat1	1	0	119
Ppp2ca	1	0	119
Hnrnpab	1	0	119
Phykpl	1	0	119
Hspa4	1	0	119
Cnot6	1	0	119
Gfpt2	22	1	97
Zfp354a	96	1	23
Mapk9	1	0	119
Canx	1	0	119
Rack1	1	0	119
Rufy1	1	0	119
Rnf130	1	0	119
Rad50	3	7	110
Mrnip	2	5	113
Clk4	2	0	118
Sar1b	2	0	118
Cdkl3	5	1	114
Ube2b	3	1	116
Cdkn2aipnl	1	11	108
Kremen1	33	0	87
Med7	3	0	117
Tnip1	2	0	118
Vdac1	1	0	119
Upp1	13	0	107
Slu7	1	0	119
Ascc2	2	0	118
Hus1	1	0	119
Pttg1	4	61	55
Tns3	7	0	113
Btg2	2	4	114
Igfbp3	5	0	115
Pes1	1	0	119
Adcy1	1	0	119
Tcn2	6	0	114
Smtn	1	0	119
Arf5	0	0	120
X2310033P09Rik	3	1	116
Guk1	1	0	119
Rnf185	1	0	119
Limk2	7	0	113
Patz1	2	0	118
Eif4enif1	1	0	119
Trim11	1	0	119
Ogdh	0	0	120
Drg1	1	0	119
Rtn4	1	0	119
Mtif2	1	0	119
Rps27a	67	0	53
Cfap36	2	0	118
Ppp4r3b	1	0	119
Pnpt1	2	0	118
Pold2	1	0	119
Zkscan17	1	0	119
Aebp1	38	38	44
Polm	11	5	104
Dbnl	0	0	120
Mrps24	0	0	120
Ccdc117	0	0	120
Dynll2	1	0	119
Xbp1	0	0	120
Supt4a	92	0	28
Septin4	29	10	81
Ska2	4	0	116
Prr11	3	0	117
Smg8	1	0	119
Rnf187	1	0	119
Mrpl22	2	1	117
Cnot8	1	0	119
Rps6kb1	1	0	119
Sap30l	3	1	116
Galnt10	1	0	119
Mfap3	1	0	119
Fam114a2	1	0	119
Ppm1d	2	0	118
Znhit3	4	0	116
Myo19	1	0	119
Prpsap2	1	3	116
Ggnbp2	1	0	119
Acaca	6	0	114
Shmt1	3	0	117
Llgl1	1	0	119
Drg2	1	0	119
Srebf1	1	0	119
Tom1l1	2	2	116
Cox11	54	0	66
Stxbp4	28	0	92
Bzw2	0	2	118
Elac2	1	0	119
Polr1f	1	3	116
Atxn7l1	2	4	114
Sypl1	0	3	117
Pdia6	0	2	118
Nampt	0	2	118
Nbas	0	2	118
Tspan13	0	9	111
Rock2	0	2	118
Cyria	2	2	116
Snx13	2	3	115
Sdc1	1	2	117
Lpin1	0	2	118
Pum2	0	2	118
Nrcam	7	2	111
Trib2	100	2	18
Arsg	2	8	110
Hs1bp3	2	2	116
Lratd1	10	6	104
Smc6	0	2	118
Amz2	1	0	119
Gna13	1	0	119
Prkar1a	1	0	119
Rdh14	0	2	118
Map2k6	6	1	113
Trappc12	7	3	110
Adi1	0	3	117
Rnaseh1	0	2	118
Ubxn2a	0	2	118
Itsn2	0	2	118
Rnf144a	0	2	118
Id2	2	4	114
Mboat2	0	2	118
Ncoa1	0	2	118
Dus4l	0	7	113
Rrm2	0	3	117
Bcap29	0	2	118
Cenpo	0	3	117
Dnajc27	0	2	118
Cbll1	0	2	118
Dnmt3a	0	2	118
Dld	0	2	118
Kif3c	2	2	116
Rab10	0	2	118
Pxdn	0	2	118
Ddx52	1	0	119
Taf15	1	0	119
Rasl10b	29	0	91
Cdc27	1	0	119
Mettl2	1	0	119
Nle1	1	1	118
Tlk2	1	0	119
Mrc2	1	26	93
Lig3	1	0	119
Map3k3	9	0	111
Ddx42	1	0	119
Ftsj3	1	0	119
Psmc5	1	0	119
Ern1	8	0	112
Nf1	1	0	119
Polg2	5	2	113
Ddx5	1	0	119
Psmd12	1	0	119
Helz	1	0	119
Cacng4	1	1	118
Cep112	9	60	51
Nherf1	1	0	119
Nt5c	2	17	101
Jpt1	1	0	119
Sumo2	120	0	0
Nup85	1	0	119
Gga3	1	0	119
Cluh	1	0	119
Mif4gd	1	3	116
Slc25a19	0	115	5
Pafah1b1	1	0	119
Tmem94	1	1	118
Recql5	1	0	119
Sap30bp	1	0	119
Galk1	1	0	119
Unk	1	0	119
Mrpl38	2	0	118
Fbf1	1	0	119
Acox1	1	0	119
Ten1	1	1	118
Srp68	1	0	119
Tsen54	3	2	115
Ankfy1	1	1	118
Exoc7	1	0	119
Ube2o	1	1	118
Wscd1	3	1	116
Snhg16	2	2	116
Mxra7	1	62	57
Rabep1	1	0	119
Mfsd11	2	0	118
Kif1c	1	0	119
Sec14l1	2	0	118
Mink1	1	0	119
Pld2	13	10	97
Slc46a1	43	7	70
Eral1	1	0	119
Dhrs13	1	0	119
Blmh	1	1	118
Cpd	1	0	119
Timm22	1	0	119
Nxn	1	0	119
Rflnb	2	1	117
Ywhae	1	0	119
Prpf8	1	0	119
Nme2	1	0	119
Spag9	1	0	119
Luc7l3	2	1	117
Ankrd40	1	0	119
Cacna1g	2	0	118
Xylt2	1	0	119
Lrrc59	1	0	119
Slc35b1	1	0	119
Hoxb9	24	12	84
Snx11	1	0	119
Scrn2	16	14	90
Cacnb1	1	3	116
Fbxl20	1	0	119
Dlg4	1	0	119
Dvl2	1	0	119
Nr1d1	2	2	116
Per1	1	0	119
Vamp2	1	0	119
Tmem107	13	0	107
Aurkb	1	0	119
Ctc1	2	2	116
Pfas	1	0	119
Myh10	1	0	119
Ntn1	1	0	119
Stx8	2	0	118
Adprm	2	1	117
Top2a	1	0	119
Acly	1	0	119
Kat2a	1	0	119
Stat5b	1	0	119
Tmem101	1	0	119
Lsm12	1	0	119
Ubtf	1	0	119
Ccdc43	1	0	119
Eftud2	1	0	119
Gfap	18	39	63
Dcakd	1	0	119
Nmt1	1	0	119
Gosr2	1	0	119
Klhl28	0	2	118
Fkbp3	0	2	118
Scfd1	0	2	118
Strn3	0	2	118
Ap4s1	0	2	118
Dtd2	0	7	113
Ston2	1	18	101
Gtf2a1	2	2	116
Sel1l	1	32	87
Dnaaf2	2	2	116
Pole2	9	2	109
Klhdc2	0	2	118
Nemf	0	2	118
Sec23a	0	2	118
L2hgdh	0	2	118
Trappc6b	3	2	115
Pnn	0	2	118
Mia2	0	2	118
Galc	0	39	81
Spata7	1	35	84
Ptpn21	1	26	93
Npas3	0	2	118
Zc3h14	0	39	81
Ttc8	0	41	79
Polr2h	82	0	38
Ppp2r3c	1	2	117
Prorp	0	2	118
Psma6	0	2	118
Nfkbia	1	3	116
Ralgapa1	0	2	118
Mbip	0	2	118
Gstz1	0	39	81
Sptlc2	1	18	101
Vipas39	0	35	85
Snw1	0	39	81
Adck1	0	34	86
Nova1	0	2	118
Mthfd1	0	39	81
Ppp2r5e	0	39	81
Fut8	0	11	109
Sav1	0	2	118
Nin	0	2	118
Trim9	0	69	51
Tmx1	0	3	117
Actr10	0	2	118
Timm9	0	2	118
Rtn1	5	2	113
Dhrs7	0	71	49
Ppm1a	0	2	118
Glrx5	0	31	89
Mnat1	0	2	118
Hif1a	0	2	118
Papola	1	30	89
Pals1	0	6	114
Snapc1	0	7	113
Atp6v1d	0	37	83
Vrk1	4	2	114
Eif2s1	0	24	96
Pigh	1	12	107
Vti1b	0	39	81
Zfp36l1	0	36	84
Galnt16	61	2	57
Erh	4	37	79
Susd6	2	2	116
Srsf5	0	2	118
Smoc1	11	40	69
S2bpcox16	5	19	96
Pcnx1	0	24	96
Pacs2	0	38	82
Mta1	1	34	85
Wdr37	0	0	120
Gtpbp4	0	0	120
Zmynd11	0	0	120
Esyt2	0	38	82
Cdca7l	0	39	81
Efcab11	5	29	86
Tdp1	0	37	83
Psmc1	0	39	81
Nrde2	1	11	108
Rps6ka5	1	36	83
Ccdc88c	59	2	59
Dglucy	0	39	81
Trip11	1	21	98
Atxn3	2	6	112
Lgmn	0	30	90
Golga5	0	27	93
Pitrm1	0	1	119
Chga	37	12	71
Unc79	0	38	82
Otub2	0	29	91
Akr1c13	29	2	89
Net1	7	1	112
Gdi2	0	0	120
Dpf3	0	39	81
Dcaf4	0	36	84
Papln	3	23	94
Numb	0	38	82
Acot2	19	14	87
Coq6	2	37	81
Entpd5	2	7	111
Aldh6a1	1	12	107
Abcd4	1	20	99
Isca2	1	10	109
Npc2	2	2	116
Fcf1	1	37	82
Ylpm1	0	32	88
Mlh3	26	35	59
Tmed10	0	35	85
Fos	3	12	105
Erg28	1	15	104
Tgfb3	2	25	93
Gpatch2l	1	24	95
Vash1	2	2	116
Angel1	2	16	102
Ccnk	0	39	81
Cyp46a1	2	42	76
Evl	0	41	79
Yy1	0	35	85
Slc25a29	0	29	91
Wars1	0	37	83
Meg3	43	22	55
Hsp90aa1	0	37	83
Zfp839	17	3	100
Fdft1	8	6	106
Tecpr2	0	35	85
Cinp	0	38	82
Traf3	0	17	103
Cdc42bpb	0	39	81
Eif5	3	5	112
Zfyve21	2	13	105
Xrcc3	6	3	111
Klc1	0	38	82
Atp5mj	0	39	81
Ggps1	6	0	114
Gpr137b	0	1	119
Mtr	0	0	120
Amph	1	0	119
Gli3	0	0	120
Trim27	0	1	119
Zkscan3	0	0	120
Carmil1	2	0	118
Mrs2	13	0	107
Exoc2	1	0	119
Tmem14c	2	0	118
Elovl2	0	46	74
Nedd9	28	0	92
Hivep1	10	0	110
Tbc1d7	0	2	118
Mcur1	0	0	120
Cap2	95	4	21
Nup153	0	0	120
Kif13a	0	0	120
Tpmt	13	0	107
Dek	0	0	120
Ogn	3	0	117
Cenpp	0	1	119
Nol8	0	0	120
Spin1	0	0	120
Wrnip1	99	0	21
Ripk1	0	0	120
Pxdc1	16	11	93
Prpf4b	0	0	120
Eci2	0	0	120
Rpp40	0	2	118
Fars2	0	1	119
Ssr1	0	0	120
Riok1	0	0	120
Snrnp48	14	0	106
Slc35b3	11	0	109
Shc3	1	1	118
Gadd45g	1	0	119
Syk	20	6	94
Aopep	12	0	108
Auh	0	3	117
Fancc	2	2	116
Ror2	4	11	105
Ptch1	0	0	120
Sptlc1	0	0	120
Ercc6l2	0	0	120
Sfxn1	30	3	87
Habp4	0	1	119
Ctsl	0	0	120
Zfp346	1	0	119
Prxl2c	0	30	90
Cdk20	1	3	116
Lman2	14	0	106
Mxd3	1	0	119
Prelid1	0	0	120
Nsd1	1	0	119
Pdlim7	0	0	120
Ddx41	0	0	120
Fam193b	0	0	120
Pcbd2	0	7	113
Txndc15	0	0	120
Ddx46	0	0	120
Caml	0	0	120
B4galt7	0	0	120
Zfp729a	1	0	119
Zfp369	1	0	119
Ptdss1	0	0	120
Mterf3	0	0	120
Uqcrb	0	0	120
Fastkd3	0	2	118
Adcy2	2	2	116
Cetn3	113	0	7
Smad5	0	0	120
Hnrnpk	10	0	110
Ccnh	0	0	120
Rasa1	0	0	120
Gkap1	0	1	119
Naa35	0	0	120
Golm1	0	0	120
Agtpbp1	0	0	120
Dapk1	0	0	120
Trip13	10	0	110
Cep72	101	0	19
Pdcd6	0	0	120
Sdha	0	0	120
Ccdc127	2	0	118
Erap1	0	1	119
Cast	0	64	56
Rhobtb3	0	0	120
Glrx	17	2	101
Arsk	1	13	106
Srd5a1	3	0	117
Nsun2	0	0	120
Slf1	0	1	119
Med10	0	2	118
Ndufs6	3	12	105
Mrpl36	31	9	80
Lpcat1	0	0	120
Clptm1l	0	0	120
Vcan	6	1	113
Xrcc4	0	0	120
Atg10	2	0	118
Zcchc9	0	0	120
Slc30a5	0	0	120
Rad17	0	1	119
Gtf2h2	0	1	119
Serf1	2	9	109
Smn1	0	0	120
Mccc2	0	2	118
Ptcd2	1	0	119
Btf3	0	0	120
Ankra2	0	0	120
Arhgef28	10	1	109
Hexb	2	0	118
Gfm2	1	0	119
Polk	0	0	120
Cert1	0	0	120
Hmgcr	0	0	120
Poc5	0	0	120
Iqgap2	0	0	120
Aggf1	0	0	120
Ap3b1	0	0	120
Scamp1	1	0	119
Jmy	0	0	120
Dimt1	0	0	120
Kif2a	0	0	120
Ercc8	0	0	120
Depdc1b	14	0	106
Pde4d	4	1	115
Plk2	1	0	119
Serinc5	0	0	120
Mtx3	0	17	103
Zfyve16	0	0	120
Dhfr	5	0	115
Erbin	0	0	120
Nln	0	0	120
Trappc13	0	0	120
Trim23	1	0	119
Ppwd1	0	0	120
Cenpk	1	5	114
Cwc27	1	0	119
Srek1ip1	9	0	111
Rgs7bp	94	0	26
Rnf180	19	0	101
Parp8	0	1	119
Emb	2	90	28
[truncated: 8,319 more rows]
