# Supplementary material for: Genetic and chromatin regulation of Pvt1 monoallelic expression
Source: Cell Rep. Author manuscript; Available in PMC 2026 Jan 25. (PMC12832107; doi:10.1016/j.celrep.2025.116554)
Supplement: 5 [file NIHMS2125830-supplement-5.xlsx]

## Sheet: Target_RNA_seq
Primers	Sequence
mmPvt1_R1-57_SNP_F1	GGGAAAGGTGCCTAGAAATCC
mmPvt1_R1-57_SNP_R1	GACAGCTCAACACGAGGGAA
mmPvt1_R1-57_SNP_Adapter_F1	GTGACTGGAGTTCAGACGTGTGCTCTTCCGATCTactgtggtctgtgatgtcttca
mmPvt1_R1-57_SNP_Adapter_R1	ACACTCTTTCCCTACACGACGCTCTTCCGATCTtcagtcaaggatccagcttct
mmPVT1_SNP_F1	CATCCTCTAAAGTGTGCCCC
mmPVT1_SNP_R1	CATCCTGGAAAGAAATGCTAACA
mmPVT1_SNP_Adapter_F1	GTGACTGGAGTTCAGACGTGTGCTCTTCCGATCTCATCCTCTAAAGTGTGCCCC
mmPVT1_SNP_Adapter_R1	ACACTCTTTCCCTACACGACGCTCTTCCGATCTCATCCTGGAAAGAAATGCTAACA
mmMYC_SNP_F1	ACTTACAATCTGCGAGCCAG
mmMYC_SNP_R1	GAAATCCAGCCTTCAAACAGC
mmMYC_SNP_Adapter_F1	GTGACTGGAGTTCAGACGTGTGCTCTTCCGATCTGGGGAGGGAATTTTTGTCTA
mmMYC_SNP_Adapter_R1	ACACTCTTTCCCTACACGACGCTCTTCCGATCTAAATCCAGCCTTCAAACAGC
mmTBP_F1	ATGATGCCTTACGGCACAGG
mmTBP_R1	GTTGCTGAGATGTTGATTGCTG

## Sheet: qPCR_Primers
Primers	Sequence
mmPVT1-qPCR_F1	GGGAAAGGTGCCTAGAAATCC
mmPVT1-qPCR_R1	CATCACAGACCACAGTTAGGAG
mmMYC-qPCR_F1	ATTGATGTGGTGTCTGTGGAG
mmMYC-qPCR_R1	GTAGTTGTGCTGGTGAGTGG
mmTfap2a_qPCR_F1	TACGAAGACTGCGAGGACCG
mmTfap2a_qPCR_R1	ATTGACCTACAGTGCCCAGC
mmACTB1-qPCR_F1	CCTTCTTGGGTATGGAATCCTGT
mmACTB1-qPCR_R1	CACTGTGTTGGCATAGAGGTCTTTAC
ChIP_qPCR_Neg_F1	AGTACACTGTAGCTGTCCTCAG
ChIP_qPCR_Neg_R1	CCGAGTTCAAATCCCAGCAA
ChIP_qPCR_Pvt1_Promoter	GAGGTGGGAAAGCTAGTTGAC
ChIP_qPCR_Pvt1_Promoter	GTTCTAGCTGCACTCAAACCTA
ChIP_qPCR_mscarlet F1	tcccctcagttcatgtacgg
ChIP_qPCR_mscarlet R1	gtcctcgaagttcatcacgc
